# Supplementary material for: Genome Comparison Identifies Different Bacillus Species in a Bast Fibre-Retting Bacterial Consortium and Provides Insights into Pectin Degrading Genes
Source: Sci Rep. 2020 May 18;10:8169. doi: 10.1038/s41598-020-65228-1 (PMC7235092; doi:10.1038/s41598-020-65228-1)
Supplement: Supplementary file 1 — Supplementary information. [file 41598_2020_65228_MOESM1_ESM.xlsx]

## Sheet: Title page
Title:
Genome Comparison Identifies Different Bacillus Species in a Bast Fibre-Retting Bacterial Consortium and Provides Insights into Pectin Degrading Genes
Subhojit Datta1, Dipnarayan Saha1, Lipi Chattopadhyay2 and Bijan Majumdar2
1Biotechnology Unit, Division of Crop Improvement, ICAR – Central Research Institute for Jute and Allied Fibres, Barrackpore, West Bengal – 700 120, India
2Division of Crop Production, ICAR – Central Research Institute for Jute and Allied Fibres, Barrackpore, West Bengal – 700 120, India

## Sheet: Table S1
Table S1. Details of strains used for pangenome analysis
Strain	Assembly	Size (Mb)	Replicons
B. safensis
7783	GCA_002276315.1	3.73496	-
13L_LOBSAL	GCA_002744235.1	3.67654	-
47a_TX	GCA_003610615.1	3.69256	-
AFS067952	GCA_002571925.1	3.70817	-
B4107	GCA_000828395.1	3.65023	-
B4129	GCA_000828375.1	3.67135	-
B4134	GCA_000828425.1	3.68178	-
BC09	GCA_003254445.1	3.9822	-
BcP62	GCA_002151195.1	3.70089	-
Bcs96	GCA_002155005.1	3.85323	-
BRM1	GCA_002077215.1	3.74084	NZ_CP018100.1/CP018100.1
CFA06	GCA_000715185.1	3.77132	-
FO-36b	GCA_003097715.1	3.76666	NZ_CP010405.1/CP010405.1
GBSW22	GCA_002998315.1	3.73013	-
GCID_CRE_0021	GCA_003977465.1	3.76838	-
JG-B5T	GCA_003284765.1	3.65724	-
JPL_MERTA8-2	GCA_000972825.1	3.67113	-
KCTC 12796BP	GCA_001895885.1	3.97256	NZ_CP018197.1/CP018197.1
LK12	GCA_001043695.1	3.67101	-
LK21	GCA_001038905.1	3.67004	-
LK32	GCA_001038765.1	3.67002	-
MROC1	GCA_001677975.1	3.61278	-
RP10	GCA_001766395.1	3.81338	-
S9	GCA_001653905.1	3.67017	-
U14-5	GCA_001938665.1	4.15132	NZ_CP015607.1/CP015607.1
U17-1	GCA_001938705.1	3.7418	NZ_CP015611.1/CP015611.1
U41	GCA_001938685.1	3.73518	NZ_CP015610.1/CP015610.1
V21-33	GCA_002863595.1	3.71508	-
VK	GCA_000444215.1	3.68309	-
PJRB1	VFLO00000000	3.81	-
B. velezensis
9912D	GCA_001857985.1	4.24158	NZ_CP017775.1/CP017775.1
AS43.3	GCA_000319475.1	3.96137	NC_019842.1/CP003838.1
ATR2	GCA_002761535.1	4.00675	NZ_CP018133.1/CP018133.1
CBMB205	GCA_002117165.1	3.92979	NZ_CP011937.1/CP011937.1
CC09	GCA_001593395.2	4.16715	NZ_CP015443.1/CP015443.1
CMT-6	GCA_002845365.1	3.92849	NZ_CP025341.1/CP025341.1
G341	GCA_001023595.1	4.00975	NZ_CP011686.1/CP011686.1
GH1-13	GCA_002005345.1	4.14361	NZ_CP019040.1/CP019040.1
GQJK49	GCA_002192235.1	3.92976	NZ_CP021495.1/CP021495.1
JJ-D34	GCA_000987825.1	4.10595	NZ_CP011346.1/CP011346.1
JS25R	GCA_000769555.1	4.01444	NZ_CP009679.1/CP009679.1
JTYP2	GCA_002072695.1	3.92979	NZ_CP020375.1/CP020375.1
KD1	GCA_001752685.2	3.92197	NZ_CP014990.2/CP014990.2
LABIM40	GCA_002556565.1	3.97231	NZ_CP023748.1/CP023748.1
L-H15	GCA_000833005.1	3.90597	NZ_CP010556.1/CP010556.1
LPL-K103	GCA_000815275.2	3.93329	NZ_CP039380.1/CP039380.1
L-S60	GCA_000973485.1	3.90302	NZ_CP011278.1/CP011278.1
M75	GCA_001723585.1	4.00745	NZ_CP016395.1/CP016395.1
NJAU-Z9	GCA_002238395.1	3.87256	NZ_CP022556.1/CP022556.1
NJN-6	GCA_000973585.1	4.05255	NZ_CP007165.1/CP007165.1
OSY-GA1	GCA_003441635.1	4.01	NZ_CP031880.1/CP031880.1
S3-1	GCA_001685645.1	3.92977	NZ_CP016371.1/CP016371.1
SCDB 291	GCA_002243325.2	4.16257	NZ_CP022654.2/CP022654.2
SQR9	GCA_000685725.1	4.11702	NZ_CP006890.1/CP006890.1
sx01604	GCA_002057535.1	3.92652	NZ_CP018007.1/CP018007.1
SYBC H47	GCA_001854345.1	3.88443	NZ_CP017747.1/CP017747.1
T20E-257	GCA_002205715.1	3.90007	NZ_CP021976.1/CP021976.1
TB1501	GCA_002237515.1	3.97938	NZ_CP022531.1/CP022531.1
YJ11-1-4	GCA_000988345.1	4.00664	NZ_CP011347.1/CP011347.1
ZL918	GCA_002157265.1	3.92271	NZ_CP021338.1/CP021338.1
PJRB2	VFLN00000000	3.88	-
B. altitudinis
41KF2b	GCA_000691145.1	3.67894	-
AFS065009	GCA_002571755.1	3.69699	-
B-388	GCA_000789425.2	3.7437	-
B4133	GCA_000828455.1	3.7195	-
BA06	GCA_000299555.1	3.7477	-
CHB19	GCA_004563755.2	3.86783	NZ_CP043559.1/CP043559.1
DSM 26896	GCA_000949525.1	3.81251	-
GLB197	GCA_001908475.1	3.7409	NZ_CP018574.1/CP018574.1
GQYP101	GCA_005849435.1	3.89137	NZ_CP040514.1/CP040514.1
GR-8	GCA_001191605.1	3.68178	NZ_CP009108.1/CP009108.1
HQ-51-Ba	GCA_006007905.1	3.71609	NZ_CP040747.1/CP040747.1
KL4	GCA_002753875.2	3.73842	-
ku-bf1	GCA_001543165.1	3.74512	NZ_CP014165.1/CP014165.1
KU-skv2(2)	GCA_002797105.1	3.73934	-
Lc5	GCA_003064485.1	3.62806	-
MG75	GCA_003217715.1	3.86505	-
NIO-1130	GCA_001457015.1	3.61506	-
NJ-M2	GCA_001431145.1	3.79342	NZ_CP012329.1/CP012329.1
NJ-V	GCA_001700735.1	3.793	NZ_CP012330.1/CP012330.1
NJ-V2	GCA_001431785.1	3.78782	NZ_CP012482.1/CP012482.1
P-10	GCA_002741745.1	3.76575	NZ_CP024204.1/CP024204.1
RIT380	GCA_001029865.1	3.97216	-
S-1	GCA_000225935.1	3.69286	-
SGAir0031	GCA_002443015.2	3.84479	NZ_CP022319.2/CP022319.2
SORB11	GCA_002042895.1	3.69244	-
W3	GCA_000972685.1	3.74512	NZ_CP011150.1/CP011150.1
YNP4-TSU	GCA_001896335.1	3.74726	-
PJRB3	VFLM00000000	3.88	-

## Sheet: Table S2
Table S2. Annotation of PJRB1 genome using the NCBI PGAP pipeline
Locus ID	Scaffold ID	Scaffold size (bp)	Feature type	Start	End	Strand	Annotations
FJP00_00005	scaffold11	22649	rRNA	1	2537	+	FJP00_00005;product=23S ribosomal RNA
FJP00_00010	scaffold11	22649	rRNA	2597	2712	+	FJP00_00010;product=5S ribosomal RNA
FJP00_00015	scaffold11	22649	CDS	2724	3692	-	FJP00_00015;Note=Derived by automated computational analysis using gene prediction method: Protein Homology.;codon_start=1;inference=COORDINATES: similar to AA sequence:RefSeq:WP_017366697.1;product=hypothetical protein;protein_id=PRJNA547679:FJP00_00015;transl_table=11;translation=length.322
FJP00_00020	scaffold11	22649	CDS	3814	5280	+	FJP00_00020;product=IMP dehydrogenase;protein_id=PRJNA547679:FJP00_00020;transl_table=11;translation=length.488
FJP00_00025	scaffold11	22649	CDS	5441	6766	+	FJP00_00025;Note=Derived by automated computational analysis using gene prediction method: Protein Homology.;codon_start=1;inference=COORDINATES: similar to AA sequence:RefSeq:NP_387891.1;product=D-alanyl-D-alanine carboxypeptidase;protein_id=PRJNA547679:FJP00_00025;transl_table=11;translation=length.441
FJP00_00030	scaffold11	22649	CDS	6809	8287	-	FJP00_00030;Note=Derived by automated computational analysis using gene prediction method: Protein Homology.;codon_start=1;inference=COORDINATES: similar to AA sequence:RefSeq:WP_008342034.1;product=PLP-dependent aminotransferase family protein;protein_id=PRJNA547679:FJP00_00030;transl_table=11;translation=length.492
FJP00_00035	scaffold11	22649	CDS	8534	9418	+	FJP00_00035;product=pyridoxal 5'-phosphate synthase lyase subunit PdxS;protein_id=PRJNA547679:FJP00_00035;transl_table=11;translation=length.294
FJP00_00040	scaffold11	22649	CDS	9439	10029	+	FJP00_00040;product=pyridoxal 5'-phosphate synthase glutaminase subunit PdxT;protein_id=PRJNA547679:FJP00_00040;transl_table=11;translation=length.196
FJP00_00045	scaffold11	22649	CDS	10349	11623	+	FJP00_00045;product=serine--tRNA ligase;protein_id=PRJNA547679:FJP00_00045;transl_table=11;translation=length.424
FJP00_00050	scaffold11	22649	CDS	11725	12555	+	FJP00_00050;Note=Derived by automated computational analysis using gene prediction method: Protein Homology.;codon_start=1;inference=COORDINATES: similar to AA sequence:RefSeq:WP_003218096.1;product=chemotaxis protein;protein_id=PRJNA547679:FJP00_00050;transl_table=11;translation=length.276
FJP00_00055	scaffold11	22649	tRNA	12880	12972	+	FJP00_00055;anticodon=(pos:12916..12918%2Caa:Ser%2Cseq:tga);inference=COORDINATES: profile:tRNAscan-SE:1.23;product=tRNA-Ser
FJP00_00060	scaffold11	22649	CDS	13062	13721	-	FJP00_00060;Note=Derived by automated computational analysis using gene prediction method: Protein Homology.;codon_start=1;inference=COORDINATES: similar to AA sequence:RefSeq:WP_008342023.1;product=deoxynucleoside kinase;protein_id=PRJNA547679:FJP00_00060;transl_table=11;translation=length.219
FJP00_00065	scaffold11	22649	CDS	13718	14341	-	FJP00_00065;Note=Derived by automated computational analysis using gene prediction method: Protein Homology.;codon_start=1;inference=COORDINATES: similar to AA sequence:RefSeq:WP_017359014.1;product=deoxynucleoside kinase;protein_id=PRJNA547679:FJP00_00065;transl_table=11;translation=length.207
FJP00_00070	scaffold11	22649	CDS	14427	15728	-	FJP00_00070;Note=Derived by automated computational analysis using gene prediction method: Protein Homology.;codon_start=1;inference=COORDINATES: similar to AA sequence:RefSeq:WP_017359013.1;product=LysM peptidoglycan-binding domain-containing protein;protein_id=PRJNA547679:FJP00_00070;transl_table=11;translation=length.433
FJP00_00075	scaffold11	22649	CDS	15774	16328	-	FJP00_00075;Note=Derived by automated computational analysis using gene prediction method: Protein Homology.;codon_start=1;inference=COORDINATES: similar to AA sequence:RefSeq:WP_017359012.1;product=cysteine hydrolase;protein_id=PRJNA547679:FJP00_00075;transl_table=11;translation=length.184
FJP00_00080	scaffold11	22649	CDS	16408	16884	+	FJP00_00080;Note=Derived by automated computational analysis using gene prediction method: Protein Homology.;codon_start=1;inference=COORDINATES: similar to AA sequence:RefSeq:WP_008360293.1;product=nucleoside deaminase;protein_id=PRJNA547679:FJP00_00080;transl_table=11;translation=length.158
FJP00_00085	scaffold11	22649	ncRNA	16961	17225	+	FJP00_00085;ncRNA_class=SRP_RNA;product=signal recognition particle sRNA large type
FJP00_00090	scaffold11	22649	CDS	17556	19268	+	FJP00_00090;product=DNA polymerase III subunit gamma/tau;protein_id=PRJNA547679:FJP00_00090;transl_table=11;translation=length.570
FJP00_00095	scaffold11	22649	CDS	19274	19618	+	FJP00_00095;Note=Derived by automated computational analysis using gene prediction method: Protein Homology.;codon_start=1;inference=COORDINATES: similar to AA sequence:RefSeq:WP_003218082.1;product=YbaB/EbfC family nucleoid-associated protein;protein_id=PRJNA547679:FJP00_00095;transl_table=11;translation=length.114
FJP00_00100	scaffold11	22649	CDS	19634	20230	+	FJP00_00100;product=recombination protein RecR;protein_id=PRJNA547679:FJP00_00100;transl_table=11;translation=length.198
FJP00_00105	scaffold11	22649	CDS	20249	20473	+	FJP00_00105;Note=Derived by automated computational analysis using gene prediction method: Protein Homology.;codon_start=1;inference=COORDINATES: similar to AA sequence:RefSeq:WP_008342008.1;product=DUF2508 family protein;protein_id=PRJNA547679:FJP00_00105;transl_table=11;translation=length.74
FJP00_00110	scaffold11	22649	CDS	20540	20803	+	FJP00_00110;product=pro-sigmaK processing inhibitor BofA;protein_id=PRJNA547679:FJP00_00110;transl_table=11;translation=length.87
FJP00_00115	scaffold11	22649	rRNA	21079	22629	+	FJP00_00115;product=16S ribosomal RNA
FJP00_00120	scaffold10	55273	CDS	225	416	+	FJP00_00120;Note=Derived by automated computational analysis using gene prediction method: Protein Homology.;codon_start=1;inference=COORDINATES: similar to AA sequence:RefSeq:WP_003217973.1;product=sigma factor G inhibitor Gin;protein_id=PRJNA547679:FJP00_00120;transl_table=11;translation=length.63
FJP00_00125	scaffold10	55273	CDS	545	1159	+	FJP00_00125;Note=Derived by automated computational analysis using gene prediction method: Protein Homology.;codon_start=1;inference=COORDINATES: similar to AA sequence:RefSeq:WP_017359333.1;product=protein xpaC;protein_id=PRJNA547679:FJP00_00125;transl_table=11;translation=length.204
FJP00_00130	scaffold10	55273	CDS	1178	2242	+	FJP00_00130;Note=Derived by automated computational analysis using gene prediction method: Protein Homology.;codon_start=1;inference=COORDINATES: similar to AA sequence:RefSeq:WP_007496241.1;product=toxic anion resistance protein TelA;protein_id=PRJNA547679:FJP00_00130;transl_table=11;translation=length.354
FJP00_00135	scaffold10	55273	CDS	2320	3729	+	FJP00_00135;Note=Derived by automated computational analysis using gene prediction method: Protein Homology.;codon_start=1;inference=COORDINATES: similar to AA sequence:RefSeq:WP_007496239.1;product=aminotransferase class I/II-fold pyridoxal phosphate-dependent enzyme;protein_id=PRJNA547679:FJP00_00135;transl_table=11;translation=length.469
FJP00_00140	scaffold10	55273	CDS	3726	4364	+	FJP00_00140;Note=Derived by automated computational analysis using gene prediction method: Protein Homology.;codon_start=1;inference=COORDINATES: similar to AA sequence:RefSeq:WP_012008639.1;product=dTMP kinase;protein_id=PRJNA547679:FJP00_00140;transl_table=11;translation=length.212
FJP00_00145	scaffold10	55273	CDS	4444	4773	+	FJP00_00145;Note=Derived by automated computational analysis using gene prediction method: Protein Homology.;codon_start=1;inference=COORDINATES: similar to AA sequence:RefSeq:NP_387910.1;product=hypothetical protein;protein_id=PRJNA547679:FJP00_00145;transl_table=11;translation=length.109
FJP00_00150	scaffold10	55273	CDS	4786	5226	+	FJP00_00150;Note=Derived by automated computational analysis using gene prediction method: Protein Homology.;codon_start=1;inference=COORDINATES: similar to AA sequence:RefSeq:WP_008357474.1;product=DUF327 family protein;protein_id=PRJNA547679:FJP00_00150;transl_table=11;translation=length.146
FJP00_00155	scaffold10	55273	CDS	5238	6227	+	FJP00_00155;product=DNA polymerase III subunit delta';protein_id=PRJNA547679:FJP00_00155;transl_table=11;translation=length.329
FJP00_00160	scaffold10	55273	CDS	6230	7057	+	FJP00_00160;Note=Derived by automated computational analysis using gene prediction method: Protein Homology.;codon_start=1;inference=COORDINATES: similar to AA sequence:RefSeq:NP_387913.1;product=stage 0 sporulation family protein;protein_id=PRJNA547679:FJP00_00160;transl_table=11;translation=length.275
FJP00_00165	scaffold10	55273	CDS	7072	7425	+	FJP00_00165;product=DNA replication initiation control protein YabA;protein_id=PRJNA547679:FJP00_00165;transl_table=11;translation=length.117
FJP00_00170	scaffold10	55273	CDS	7481	8224	+	FJP00_00170;Note=Derived by automated computational analysis using gene prediction method: Protein Homology.;codon_start=1;inference=COORDINATES: similar to AA sequence:RefSeq:WP_017359328.1;product=tRNA1(Val) (adenine(37)-N6)-methyltransferase;protein_id=PRJNA547679:FJP00_00170;transl_table=11;translation=length.247
FJP00_00175	scaffold10	55273	CDS	8211	8510	+	FJP00_00175;Note=Derived by automated computational analysis using gene prediction method: Protein Homology.;codon_start=1;inference=COORDINATES: similar to AA sequence:RefSeq:WP_008357464.1;product=GIY-YIG nuclease family protein;protein_id=PRJNA547679:FJP00_00175;transl_table=11;translation=length.99
FJP00_00180	scaffold10	55273	CDS	8485	9366	+	FJP00_00180;product=16S rRNA (cytidine(1402)-2'-O)-methyltransferase;protein_id=PRJNA547679:FJP00_00180;transl_table=11;translation=length.293
FJP00_00185	scaffold10	55273	CDS	9412	9702	-	FJP00_00185;Note=Derived by automated computational analysis using gene prediction method: Protein Homology.;codon_start=1;inference=COORDINATES: similar to AA sequence:RefSeq:NP_387918.1;product=AbrB/MazE/SpoVT family DNA-binding domain-containing protein;protein_id=PRJNA547679:FJP00_00185;transl_table=11;translation=length.96
FJP00_00190	scaffold10	55273	CDS	10223	12223	+	FJP00_00190;product=methionine--tRNA ligase;protein_id=PRJNA547679:FJP00_00190;transl_table=11;translation=length.666
FJP00_00195	scaffold10	55273	CDS	12304	13071	+	FJP00_00195;Note=Derived by automated computational analysis using gene prediction method: Protein Homology.;codon_start=1;inference=COORDINATES: similar to AA sequence:RefSeq:NP_387920.1;product=YchF/TatD family DNA exonuclease;protein_id=PRJNA547679:FJP00_00195;transl_table=11;translation=length.255
FJP00_00200	scaffold10	55273	CDS	13316	14518	+	FJP00_00200;Note=Derived by automated computational analysis using gene prediction method: Protein Homology.;codon_start=1;inference=COORDINATES: similar to AA sequence:RefSeq:WP_017359324.1;product=DUF348 domain-containing protein;protein_id=PRJNA547679:FJP00_00200;transl_table=11;translation=length.400
FJP00_00205	scaffold10	55273	CDS	14680	15240	+	FJP00_00205;product=ribonuclease M5;protein_id=PRJNA547679:FJP00_00205;transl_table=11;translation=length.186
FJP00_00210	scaffold10	55273	CDS	15233	16111	+	FJP00_00210;product=16S rRNA (adenine(1518)-N(6)/adenine(1519)-N(6))- dimethyltransferase RsmA;protein_id=PRJNA547679:FJP00_00210;transl_table=11;translation=length.292
FJP00_00215	scaffold10	55273	CDS	16246	17130	+	FJP00_00215;product=sporulation peptidase YabG;protein_id=PRJNA547679:FJP00_00215;transl_table=11;translation=length.294
FJP00_00220	scaffold10	55273	CDS	17344	17601	+	FJP00_00220;Note=Derived by automated computational analysis using gene prediction method: Protein Homology.;codon_start=1;inference=COORDINATES: similar to AA sequence:RefSeq:NP_387925.1;product=ABC transporter permease;protein_id=PRJNA547679:FJP00_00220;transl_table=11;translation=length.85
FJP00_00225	scaffold10	55273	CDS	17765	17950	+	FJP00_00225;Note=Derived by automated computational analysis using gene prediction method: Protein Homology.;codon_start=1;inference=COORDINATES: similar to AA sequence:RefSeq:NP_387926.1;product=small%2C acid-soluble spore protein%2C alpha/beta type;protein_id=PRJNA547679:FJP00_00225;transl_table=11;translation=length.61
FJP00_00230	scaffold10	55273	CDS	18097	18966	+	FJP00_00230;Note=Derived by automated computational analysis using gene prediction method: Protein Homology.;codon_start=1;inference=COORDINATES: similar to AA sequence:RefSeq:NP_387927.1;product=4-(cytidine 5'-diphospho)-2-C-methyl-D-erythritol kinase;protein_id=PRJNA547679:FJP00_00230;transl_table=11;translation=length.289
FJP00_00235	scaffold10	55273	CDS	19022	19855	+	FJP00_00235;product=pur operon repressor;protein_id=PRJNA547679:FJP00_00235;transl_table=11;translation=length.277
FJP00_00240	scaffold10	55273	CDS	19894	20271	+	FJP00_00240;Note=Derived by automated computational analysis using gene prediction method: Protein Homology.;codon_start=1;inference=COORDINATES: similar to AA sequence:RefSeq:NP_387929.1;product=RidA family protein;protein_id=PRJNA547679:FJP00_00240;transl_table=11;translation=length.125
FJP00_00245	scaffold10	55273	CDS	20496	20792	+	FJP00_00245;Note=Derived by automated computational analysis using gene prediction method: Protein Homology.;codon_start=1;inference=COORDINATES: similar to AA sequence:RefSeq:WP_013054864.1;product=septation protein SpoVG;protein_id=PRJNA547679:FJP00_00245;transl_table=11;translation=length.98
FJP00_00250	scaffold10	55273	CDS	20991	22361	+	FJP00_00250;product=bifunctional UDP-N-acetylglucosamine diphosphorylase/glucosamine-1-phosphate N-acetyltransferase GlmU;protein_id=PRJNA547679:FJP00_00250;transl_table=11;translation=length.456
FJP00_00255	scaffold10	55273	CDS	22389	23342	+	FJP00_00255;Note=Derived by automated computational analysis using gene prediction method: Protein Homology.;codon_start=1;inference=COORDINATES: similar to AA sequence:RefSeq:NP_387932.1;product=ribose-phosphate diphosphokinase;protein_id=PRJNA547679:FJP00_00255;transl_table=11;translation=length.317
FJP00_00260	scaffold10	55273	CDS	23481	24107	+	FJP00_00260;Note=Derived by automated computational analysis using gene prediction method: Protein Homology.;codon_start=1;inference=COORDINATES: similar to AA sequence:RefSeq:WP_017359319.1;product=50S ribosomal protein L25/general stress protein Ctc;protein_id=PRJNA547679:FJP00_00260;transl_table=11;translation=length.208
FJP00_00265	scaffold10	55273	CDS	24248	24814	+	FJP00_00265;Note=Derived by automated computational analysis using gene prediction method: Protein Homology.;codon_start=1;inference=COORDINATES: similar to AA sequence:RefSeq:NP_387934.1;product=aminoacyl-tRNA hydrolase;protein_id=PRJNA547679:FJP00_00265;transl_table=11;translation=length.188
FJP00_00270	scaffold10	55273	CDS	24870	25100	+	FJP00_00270;Note=Derived by automated computational analysis using gene prediction method: Protein Homology.;codon_start=1;inference=COORDINATES: similar to AA sequence:RefSeq:NP_387935.1;product=anti-sigma-F factor Fin family protein;protein_id=PRJNA547679:FJP00_00270;transl_table=11;translation=length.76
FJP00_00275	scaffold10	55273	CDS	25169	28702	+	FJP00_00275;product=transcription-repair coupling factor;protein_id=PRJNA547679:FJP00_00275;transl_table=11;translation=length.1177
FJP00_00280	scaffold10	55273	CDS	28842	29378	+	FJP00_00280;product=stage V sporulation protein T;protein_id=PRJNA547679:FJP00_00280;transl_table=11;translation=length.178
FJP00_00285	scaffold10	55273	CDS	29569	31173	+	FJP00_00285;Note=Derived by automated computational analysis using gene prediction method: Protein Homology.;codon_start=1;inference=COORDINATES: similar to AA sequence:RefSeq:WP_003217981.1;product=polysaccharide biosynthesis protein;protein_id=PRJNA547679:FJP00_00285;transl_table=11;translation=length.534
FJP00_00290	scaffold10	55273	CDS	31163	32647	+	FJP00_00290;product=nucleoside triphosphate pyrophosphohydrolase;protein_id=PRJNA547679:FJP00_00290;transl_table=11;translation=length.494
FJP00_00295	scaffold10	55273	CDS	32644	32904	+	FJP00_00295;Note=Derived by automated computational analysis using gene prediction method: Protein Homology.;codon_start=1;inference=COORDINATES: similar to AA sequence:RefSeq:NP_387940.1;product=RNA-binding S4 domain-containing protein;protein_id=PRJNA547679:FJP00_00295;transl_table=11;translation=length.86
FJP00_00300	scaffold10	55273	CDS	32978	33286	+	FJP00_00300;product=sporulation protein YabP;protein_id=PRJNA547679:FJP00_00300;transl_table=11;translation=length.102
FJP00_00305	scaffold10	55273	CDS	33283	33921	+	FJP00_00305;product=spore cortex biosynthesis protein YabQ;protein_id=PRJNA547679:FJP00_00305;transl_table=11;translation=length.212
FJP00_00310	scaffold10	55273	CDS	33940	34314	+	FJP00_00310;Note=Derived by automated computational analysis using gene prediction method: Protein Homology.;codon_start=1;inference=COORDINATES: similar to AA sequence:RefSeq:WP_007496186.1;product=septum formation initiator family protein;protein_id=PRJNA547679:FJP00_00310;transl_table=11;translation=length.124
FJP00_00315	scaffold10	55273	CDS	34397	34792	+	FJP00_00315;Note=Derived by automated computational analysis using gene prediction method: Protein Homology.;codon_start=1;inference=COORDINATES: similar to AA sequence:RefSeq:NP_387944.1;product=RNA-binding protein S1;protein_id=PRJNA547679:FJP00_00315;transl_table=11;translation=length.131
FJP00_00320	scaffold10	55273	tRNA	34970	35043	+	FJP00_00320;anticodon=(pos:35004..35006%2Caa:Met%2Cseq:cat);inference=COORDINATES: profile:tRNAscan-SE:1.23;product=tRNA-Met
FJP00_00325	scaffold10	55273	tRNA	35069	35140	+	FJP00_00325;anticodon=(pos:35102..35104%2Caa:Glu%2Cseq:ttc);inference=COORDINATES: profile:tRNAscan-SE:1.23;product=tRNA-Glu
FJP00_00330	scaffold10	55273	CDS	35344	37827	+	FJP00_00330;product=stage II sporulation protein E;protein_id=PRJNA547679:FJP00_00330;transl_table=11;translation=length.827
FJP00_00335	scaffold10	55273	CDS	37904	38641	+	FJP00_00335;Note=Derived by automated computational analysis using gene prediction method: Protein Homology.;codon_start=1;inference=COORDINATES: similar to AA sequence:RefSeq:WP_008341829.1;product=VWA domain-containing protein;protein_id=PRJNA547679:FJP00_00335;transl_table=11;translation=length.245
FJP00_00340	scaffold10	55273	CDS	38625	39632	+	FJP00_00340;Note=Derived by automated computational analysis using gene prediction method: Protein Homology.;codon_start=1;inference=COORDINATES: similar to AA sequence:RefSeq:WP_017359313.1;product=protein kinase family protein;protein_id=PRJNA547679:FJP00_00340;transl_table=11;translation=length.335
FJP00_00345	scaffold10	55273	CDS	39729	41132	+	FJP00_00345;product=tRNA lysidine(34) synthetase TilS;protein_id=PRJNA547679:FJP00_00345;transl_table=11;translation=length.467
FJP00_00350	scaffold10	55273	CDS	41148	41687	+	FJP00_00350;product=hypoxanthine phosphoribosyltransferase;protein_id=PRJNA547679:FJP00_00350;transl_table=11;translation=length.179
FJP00_00355	scaffold10	55273	CDS	41783	43684	+	FJP00_00355;Note=Derived by automated computational analysis using gene prediction method: Protein Homology.;codon_start=1;inference=COORDINATES: similar to AA sequence:RefSeq:WP_012008669.1;product=ATP-dependent metallopeptidase FtsH/Yme1/Tma family protein;protein_id=PRJNA547679:FJP00_00355;transl_table=11;translation=length.633
FJP00_00360	scaffold10	55273	CDS	43847	44623	+	FJP00_00360;Note=Derived by automated computational analysis using gene prediction method: Protein Homology.;codon_start=1;inference=COORDINATES: similar to AA sequence:RefSeq:NP_387951.2;product=type III pantothenate kinase;protein_id=PRJNA547679:FJP00_00360;transl_table=11;translation=length.258
FJP00_00365	scaffold10	55273	CDS	44638	45513	+	FJP00_00365;Note=Derived by automated computational analysis using gene prediction method: Protein Homology.;codon_start=1;inference=COORDINATES: similar to AA sequence:RefSeq:NP_387952.1;product=Hsp33 family molecular chaperone HslO;protein_id=PRJNA547679:FJP00_00365;transl_table=11;translation=length.291
FJP00_00370	scaffold10	55273	CDS	45560	46468	+	FJP00_00370;Note=Derived by automated computational analysis using gene prediction method: Protein Homology.;codon_start=1;inference=COORDINATES: similar to AA sequence:RefSeq:WP_017366443.1;product=peptidylprolyl isomerase;protein_id=PRJNA547679:FJP00_00370;transl_table=11;translation=length.302
FJP00_00375	scaffold10	55273	CDS	46546	47469	+	FJP00_00375;product=cysteine synthase A;protein_id=PRJNA547679:FJP00_00375;transl_table=11;translation=length.307
FJP00_00380	scaffold10	55273	CDS	47594	49012	+	FJP00_00380;Note=Derived by automated computational analysis using gene prediction method: Protein Homology.;codon_start=1;inference=COORDINATES: similar to AA sequence:RefSeq:WP_017359309.1;product=anthranilate synthase component I family protein;protein_id=PRJNA547679:FJP00_00380;transl_table=11;translation=length.472
FJP00_00385	scaffold10	55273	CDS	49026	49619	+	FJP00_00385;product=aminodeoxychorismate/anthranilate synthase component II;protein_id=PRJNA547679:FJP00_00385;transl_table=11;translation=length.197
FJP00_00390	scaffold10	55273	CDS	49616	50464	+	FJP00_00390;product=aminodeoxychorismate lyase;protein_id=PRJNA547679:FJP00_00390;transl_table=11;translation=length.282
FJP00_00395	scaffold10	55273	CDS	50474	51331	+	FJP00_00395;product=dihydropteroate synthase;protein_id=PRJNA547679:FJP00_00395;transl_table=11;translation=length.285
FJP00_00400	scaffold10	55273	CDS	51324	51686	+	FJP00_00400;product=dihydroneopterin aldolase;protein_id=PRJNA547679:FJP00_00400;transl_table=11;translation=length.120
FJP00_00405	scaffold10	55273	CDS	51683	52186	+	FJP00_00405;product=2-amino-4-hydroxy-6- hydroxymethyldihydropteridine diphosphokinase;protein_id=PRJNA547679:FJP00_00405;transl_table=11;translation=length.167
FJP00_00410	scaffold10	55273	CDS	52138	52371	+	FJP00_00410;Note=Derived by automated computational analysis using gene prediction method: Protein Homology.;codon_start=1;inference=COORDINATES: similar to AA sequence:RefSeq:WP_008341798.1;product=helix-turn-helix transcriptional regulator;protein_id=PRJNA547679:FJP00_00410;transl_table=11;translation=length.77
FJP00_00415	scaffold10	55273	CDS	52364	53365	+	FJP00_00415;product=tRNA dihydrouridine synthase DusB;protein_id=PRJNA547679:FJP00_00415;transl_table=11;translation=length.333
FJP00_00420	scaffold10	55273	CDS	53456	54955	+	FJP00_00420;product=lysine--tRNA ligase;protein_id=PRJNA547679:FJP00_00420;transl_table=11;translation=length.499
FJP00_00425	scaffold13	1030	tRNA	848	923	+	FJP00_00425;anticodon=(pos:881..883%2Caa:Val%2Cseq:tac);inference=COORDINATES: profile:tRNAscan-SE:1.23;product=tRNA-Val
FJP00_00430	scaffold13	1030	tRNA	957	1029	+	FJP00_00430;anticodon=(pos:990..992%2Caa:Thr%2Cseq:tgt);inference=COORDINATES: profile:tRNAscan-SE:1.23;product=tRNA-Thr
FJP00_00435	scaffold9	61618	CDS	226	690	+	FJP00_00435;Note=Derived by automated computational analysis using gene prediction method: Protein Homology.;codon_start=1;inference=COORDINATES: similar to AA sequence:RefSeq:NP_387964.1;product=CtsR family transcriptional regulator;protein_id=PRJNA547679:FJP00_00435;transl_table=11;translation=length.154
FJP00_00440	scaffold9	61618	CDS	705	1262	+	FJP00_00440;Note=Derived by automated computational analysis using gene prediction method: Protein Homology.;codon_start=1;inference=COORDINATES: similar to AA sequence:RefSeq:WP_007496258.1;product=hypothetical protein;protein_id=PRJNA547679:FJP00_00440;transl_table=11;translation=length.185
FJP00_00445	scaffold9	61618	CDS	1267	2358	+	FJP00_00445;Note=Derived by automated computational analysis using gene prediction method: Protein Homology.;codon_start=1;inference=COORDINATES: similar to AA sequence:RefSeq:NP_387966.1;product=protein arginine kinase;protein_id=PRJNA547679:FJP00_00445;transl_table=11;translation=length.363
FJP00_00450	scaffold9	61618	CDS	2355	4790	+	FJP00_00450;Note=Derived by automated computational analysis using gene prediction method: Protein Homology.;codon_start=1;inference=COORDINATES: similar to AA sequence:RefSeq:NP_387967.1;product=ATP-dependent Clp protease ATP-binding subunit;protein_id=PRJNA547679:FJP00_00450;transl_table=11;translation=length.811
FJP00_00455	scaffold9	61618	CDS	4884	6263	+	FJP00_00455;product=DNA repair protein RadA;protein_id=PRJNA547679:FJP00_00455;transl_table=11;translation=length.459
FJP00_00460	scaffold9	61618	CDS	6266	7345	+	FJP00_00460;product=DNA integrity scanning protein DisA;protein_id=PRJNA547679:FJP00_00460;transl_table=11;translation=length.359
FJP00_00465	scaffold9	61618	CDS	7499	8599	+	FJP00_00465;Note=Derived by automated computational analysis using gene prediction method: Protein Homology.;codon_start=1;inference=COORDINATES: similar to AA sequence:RefSeq:NP_387970.1;product=PIN/TRAM domain-containing protein;protein_id=PRJNA547679:FJP00_00465;transl_table=11;translation=length.366
FJP00_00470	scaffold9	61618	CDS	8613	9302	+	FJP00_00470;Note=Derived by automated computational analysis using gene prediction method: Protein Homology.;codon_start=1;inference=COORDINATES: similar to AA sequence:RefSeq:WP_003217158.1;product=2-C-methyl-D-erythritol 4-phosphate cytidylyltransferase;protein_id=PRJNA547679:FJP00_00470;transl_table=11;translation=length.229
FJP00_00475	scaffold9	61618	CDS	9306	9782	+	FJP00_00475;Note=Derived by automated computational analysis using gene prediction method: Protein Homology.;codon_start=1;inference=COORDINATES: similar to AA sequence:RefSeq:WP_008356488.1;product=2-C-methyl-D-erythritol 2%2C4-cyclodiphosphate synthase;protein_id=PRJNA547679:FJP00_00475;transl_table=11;translation=length.158
FJP00_00480	scaffold9	61618	CDS	9877	11328	+	FJP00_00480;Note=Derived by automated computational analysis using gene prediction method: Protein Homology.;codon_start=1;inference=COORDINATES: similar to AA sequence:RefSeq:NP_387973.1;product=glutamate--tRNA ligase;protein_id=PRJNA547679:FJP00_00480;transl_table=11;translation=length.483
FJP00_00485	scaffold9	61618	CDS	11641	12294	+	FJP00_00485;product=serine O-acetyltransferase;protein_id=PRJNA547679:FJP00_00485;transl_table=11;translation=length.217
FJP00_00490	scaffold9	61618	CDS	12291	13691	+	FJP00_00490;product=cysteine--tRNA ligase;protein_id=PRJNA547679:FJP00_00490;transl_table=11;translation=length.466
FJP00_00495	scaffold9	61618	CDS	13695	14126	+	FJP00_00495;Note=Derived by automated computational analysis using gene prediction method: Protein Homology.;codon_start=1;inference=COORDINATES: similar to AA sequence:RefSeq:NP_387976.1;product=ribonuclease III;protein_id=PRJNA547679:FJP00_00495;transl_table=11;translation=length.143
FJP00_00500	scaffold9	61618	CDS	14110	14859	+	FJP00_00500;product=23S rRNA (guanosine(2251)-2'-O)-methyltransferase RlmB;protein_id=PRJNA547679:FJP00_00500;transl_table=11;translation=length.249
FJP00_00505	scaffold9	61618	CDS	14862	15374	+	FJP00_00505;product=ribosome-dependent mRNA decay endonuclease Rae1/YacP;protein_id=PRJNA547679:FJP00_00505;transl_table=11;translation=length.170
FJP00_00510	scaffold9	61618	CDS	15438	16094	+	FJP00_00510;product=RNA polymerase sporulation sigma factor SigH;protein_id=PRJNA547679:FJP00_00510;transl_table=11;translation=length.218
FJP00_00515	scaffold9	61618	CDS	16171	16320	+	FJP00_00515;product=50S ribosomal protein L33;protein_id=PRJNA547679:FJP00_00515;transl_table=11;translation=length.49
FJP00_00520	scaffold9	61618	CDS	16355	16531	+	FJP00_00520;product=preprotein translocase subunit SecE;protein_id=PRJNA547679:FJP00_00520;transl_table=11;translation=length.58
FJP00_00525	scaffold9	61618	CDS	16703	17236	+	FJP00_00525;product=transcription termination/antitermination protein NusG;protein_id=PRJNA547679:FJP00_00525;transl_table=11;translation=length.177
FJP00_00530	scaffold9	61618	CDS	17408	17833	+	FJP00_00530;product=50S ribosomal protein L11;protein_id=PRJNA547679:FJP00_00530;transl_table=11;translation=length.141
FJP00_00535	scaffold9	61618	CDS	17933	18631	+	FJP00_00535;Note=Derived by automated computational analysis using gene prediction method: Protein Homology.;codon_start=1;inference=COORDINATES: similar to AA sequence:RefSeq:NP_387984.2;product=50S ribosomal protein L1;protein_id=PRJNA547679:FJP00_00535;transl_table=11;translation=length.232
FJP00_00540	scaffold9	61618	CDS	18891	19391	+	FJP00_00540;Note=Derived by automated computational analysis using gene prediction method: Protein Homology.;codon_start=1;inference=COORDINATES: similar to AA sequence:RefSeq:NP_387985.2;product=50S ribosomal protein L10;protein_id=PRJNA547679:FJP00_00540;transl_table=11;translation=length.166
FJP00_00545	scaffold9	61618	CDS	19440	19805	+	FJP00_00545;Note=Derived by automated computational analysis using gene prediction method: Protein Homology.;codon_start=1;inference=COORDINATES: similar to AA sequence:RefSeq:NP_387986.1;product=50S ribosomal protein L7/L12;protein_id=PRJNA547679:FJP00_00545;transl_table=11;translation=length.121
FJP00_00550	scaffold9	61618	CDS	19902	20507	+	FJP00_00550;Note=Derived by automated computational analysis using gene prediction method: Protein Homology.;codon_start=1;inference=COORDINATES: similar to AA sequence:RefSeq:NP_387987.1;product=class I SAM-dependent methyltransferase;protein_id=PRJNA547679:FJP00_00550;transl_table=11;translation=length.201
FJP00_00555	scaffold9	61618	CDS	20763	24344	+	FJP00_00555;product=DNA-directed RNA polymerase subunit beta;protein_id=PRJNA547679:FJP00_00555;transl_table=11;translation=length.1193
FJP00_00560	scaffold9	61618	CDS	24406	28005	+	FJP00_00560;product=DNA-directed RNA polymerase subunit beta';protein_id=PRJNA547679:FJP00_00560;transl_table=11;translation=length.1199
FJP00_00565	scaffold9	61618	CDS	28150	28398	+	FJP00_00565;Note=Derived by automated computational analysis using gene prediction method: Protein Homology.;codon_start=1;inference=COORDINATES: similar to AA sequence:RefSeq:NP_387990.1;product=50S ribosomal protein L7ae-like protein;protein_id=PRJNA547679:FJP00_00565;transl_table=11;translation=length.82
FJP00_00570	scaffold9	61618	CDS	28512	28931	+	FJP00_00570;Note=Derived by automated computational analysis using gene prediction method: Protein Homology.;codon_start=1;inference=COORDINATES: similar to AA sequence:RefSeq:WP_007203556.1;product=30S ribosomal protein S12;protein_id=PRJNA547679:FJP00_00570;transl_table=11;translation=length.139
FJP00_00575	scaffold9	61618	CDS	29053	29523	+	FJP00_00575;product=30S ribosomal protein S7;protein_id=PRJNA547679:FJP00_00575;transl_table=11;translation=length.156
FJP00_00580	scaffold9	61618	CDS	29578	31656	+	FJP00_00580;product=elongation factor G;protein_id=PRJNA547679:FJP00_00580;transl_table=11;translation=length.692
FJP00_00585	scaffold9	61618	CDS	31775	32965	+	FJP00_00585;product=elongation factor Tu;protein_id=PRJNA547679:FJP00_00585;transl_table=11;translation=length.396
FJP00_00590	scaffold9	61618	CDS	33075	34034	+	FJP00_00590;Note=Derived by automated computational analysis using gene prediction method: Protein Homology.;codon_start=1;inference=COORDINATES: similar to AA sequence:RefSeq:WP_003217236.1;product=alpha/beta hydrolase;protein_id=PRJNA547679:FJP00_00590;transl_table=11;translation=length.319
FJP00_00595	scaffold9	61618	CDS	34253	34561	+	FJP00_00595;product=30S ribosomal protein S10;protein_id=PRJNA547679:FJP00_00595;transl_table=11;translation=length.102
FJP00_00600	scaffold9	61618	CDS	34599	35228	+	FJP00_00600;Note=Derived by automated computational analysis using gene prediction method: Protein Homology.;codon_start=1;inference=COORDINATES: similar to AA sequence:RefSeq:NP_387997.1;product=50S ribosomal protein L3;protein_id=PRJNA547679:FJP00_00600;transl_table=11;translation=length.209
FJP00_00605	scaffold9	61618	CDS	35256	35879	+	FJP00_00605;product=50S ribosomal protein L4;protein_id=PRJNA547679:FJP00_00605;transl_table=11;translation=length.207
FJP00_00610	scaffold9	61618	CDS	35879	36166	+	FJP00_00610;Note=Derived by automated computational analysis using gene prediction method: Protein Homology.;codon_start=1;inference=COORDINATES: similar to AA sequence:RefSeq:NP_387999.2;product=50S ribosomal protein L23;protein_id=PRJNA547679:FJP00_00610;transl_table=11;translation=length.95
FJP00_00615	scaffold9	61618	CDS	36195	37028	+	FJP00_00615;product=50S ribosomal protein L2;protein_id=PRJNA547679:FJP00_00615;transl_table=11;translation=length.277
FJP00_00620	scaffold9	61618	CDS	37086	37364	+	FJP00_00620;product=30S ribosomal protein S19;protein_id=PRJNA547679:FJP00_00620;transl_table=11;translation=length.92
FJP00_00625	scaffold9	61618	CDS	37382	37723	+	FJP00_00625;product=50S ribosomal protein L22;protein_id=PRJNA547679:FJP00_00625;transl_table=11;translation=length.113
FJP00_00630	scaffold9	61618	CDS	37727	38383	+	FJP00_00630;product=30S ribosomal protein S3;protein_id=PRJNA547679:FJP00_00630;transl_table=11;translation=length.218
FJP00_00635	scaffold9	61618	CDS	38385	38819	+	FJP00_00635;product=50S ribosomal protein L16;protein_id=PRJNA547679:FJP00_00635;transl_table=11;translation=length.144
FJP00_00640	scaffold9	61618	CDS	38809	39009	+	FJP00_00640;Note=Derived by automated computational analysis using gene prediction method: Protein Homology.;codon_start=1;inference=COORDINATES: similar to AA sequence:RefSeq:NP_388005.1;product=50S ribosomal protein L29;protein_id=PRJNA547679:FJP00_00640;transl_table=11;translation=length.66
FJP00_00645	scaffold9	61618	CDS	39035	39298	+	FJP00_00645;product=30S ribosomal protein S17;protein_id=PRJNA547679:FJP00_00645;transl_table=11;translation=length.87
FJP00_00650	scaffold9	61618	CDS	39338	39706	+	FJP00_00650;product=50S ribosomal protein L14;protein_id=PRJNA547679:FJP00_00650;transl_table=11;translation=length.122
FJP00_00655	scaffold9	61618	CDS	39742	40053	+	FJP00_00655;Note=Derived by automated computational analysis using gene prediction method: Protein Homology.;codon_start=1;inference=COORDINATES: similar to AA sequence:RefSeq:NP_388008.1;product=50S ribosomal protein L24;protein_id=PRJNA547679:FJP00_00655;transl_table=11;translation=length.103
FJP00_00660	scaffold9	61618	CDS	40079	40618	+	FJP00_00660;product=50S ribosomal protein L5;protein_id=PRJNA547679:FJP00_00660;transl_table=11;translation=length.179
FJP00_00665	scaffold9	61618	CDS	40641	40826	+	FJP00_00665;product=30S ribosomal protein S14;protein_id=PRJNA547679:FJP00_00665;transl_table=11;translation=length.61
FJP00_00670	scaffold9	61618	CDS	40858	41256	+	FJP00_00670;product=30S ribosomal protein S8;protein_id=PRJNA547679:FJP00_00670;transl_table=11;translation=length.132
FJP00_00675	scaffold9	61618	CDS	41288	41824	+	FJP00_00675;Note=Derived by automated computational analysis using gene prediction method: Protein Homology.;codon_start=1;inference=COORDINATES: similar to AA sequence:RefSeq:NP_388012.1;product=50S ribosomal protein L6;protein_id=PRJNA547679:FJP00_00675;transl_table=11;translation=length.178
FJP00_00680	scaffold9	61618	CDS	41857	42219	+	FJP00_00680;Note=Derived by automated computational analysis using gene prediction method: Protein Homology.;codon_start=1;inference=COORDINATES: similar to AA sequence:RefSeq:NP_388013.2;product=50S ribosomal protein L18;protein_id=PRJNA547679:FJP00_00680;transl_table=11;translation=length.120
FJP00_00685	scaffold9	61618	CDS	42244	42744	+	FJP00_00685;Note=Derived by automated computational analysis using gene prediction method: Protein Homology.;codon_start=1;inference=COORDINATES: similar to AA sequence:RefSeq:WP_020062306.1;product=30S ribosomal protein S5;protein_id=PRJNA547679:FJP00_00685;transl_table=11;translation=length.166
FJP00_00690	scaffold9	61618	CDS	42758	42940	+	FJP00_00690;product=50S ribosomal protein L30;protein_id=PRJNA547679:FJP00_00690;transl_table=11;translation=length.60
FJP00_00695	scaffold9	61618	CDS	42971	43411	+	FJP00_00695;Note=Derived by automated computational analysis using gene prediction method: Protein Homology.;codon_start=1;inference=COORDINATES: similar to AA sequence:RefSeq:NP_388016.1;product=50S ribosomal protein L15;protein_id=PRJNA547679:FJP00_00695;transl_table=11;translation=length.146
FJP00_00700	scaffold9	61618	CDS	43413	44705	+	FJP00_00700;product=preprotein translocase subunit SecY;protein_id=PRJNA547679:FJP00_00700;transl_table=11;translation=length.430
FJP00_00705	scaffold9	61618	CDS	44761	45414	+	FJP00_00705;Note=Derived by automated computational analysis using gene prediction method: Protein Homology.;codon_start=1;inference=COORDINATES: similar to AA sequence:RefSeq:NP_388018.1;product=adenylate kinase;protein_id=PRJNA547679:FJP00_00705;transl_table=11;translation=length.217
FJP00_00710	scaffold9	61618	CDS	45411	46157	+	FJP00_00710;product=type I methionyl aminopeptidase;protein_id=PRJNA547679:FJP00_00710;transl_table=11;translation=length.248
FJP00_00715	scaffold9	61618	pseudogene	46199	46445	+	FJP00_00715;pseudo=_no_value
FJP00_00720	scaffold9	61618	CDS	46469	46687	+	FJP00_00720;product=translation initiation factor IF-1;protein_id=PRJNA547679:FJP00_00720;transl_table=11;translation=length.72
FJP00_00725	scaffold9	61618	CDS	46719	46832	+	FJP00_00725;product=50S ribosomal protein L36;protein_id=PRJNA547679:FJP00_00725;transl_table=11;translation=length.37
FJP00_00730	scaffold9	61618	CDS	46854	47219	+	FJP00_00730;product=30S ribosomal protein S13;protein_id=PRJNA547679:FJP00_00730;transl_table=11;translation=length.121
FJP00_00735	scaffold9	61618	CDS	47240	47635	+	FJP00_00735;product=30S ribosomal protein S11;protein_id=PRJNA547679:FJP00_00735;transl_table=11;translation=length.131
FJP00_00740	scaffold9	61618	CDS	47811	48755	+	FJP00_00740;Note=Derived by automated computational analysis using gene prediction method: Protein Homology.;codon_start=1;inference=COORDINATES: similar to AA sequence:RefSeq:WP_003178382.1;product=DNA-directed RNA polymerase subunit alpha;protein_id=PRJNA547679:FJP00_00740;transl_table=11;translation=length.314
FJP00_00745	scaffold9	61618	CDS	48831	49193	+	FJP00_00745;product=50S ribosomal protein L17;protein_id=PRJNA547679:FJP00_00745;transl_table=11;translation=length.120
FJP00_00750	scaffold9	61618	CDS	49320	50162	+	FJP00_00750;Note=Derived by automated computational analysis using gene prediction method: Protein Homology.;codon_start=1;inference=COORDINATES: similar to AA sequence:RefSeq:WP_008345218.1;product=energy-coupling factor ABC transporter ATP-binding protein;protein_id=PRJNA547679:FJP00_00750;transl_table=11;translation=length.280
FJP00_00755	scaffold9	61618	CDS	50138	51007	+	FJP00_00755;Note=Derived by automated computational analysis using gene prediction method: Protein Homology.;codon_start=1;inference=COORDINATES: similar to AA sequence:RefSeq:WP_012008714.1;product=energy-coupling factor ABC transporter ATP-binding protein;protein_id=PRJNA547679:FJP00_00755;transl_table=11;translation=length.289
FJP00_00760	scaffold9	61618	CDS	51004	51801	+	FJP00_00760;Note=Derived by automated computational analysis using gene prediction method: Protein Homology.;codon_start=1;inference=COORDINATES: similar to AA sequence:RefSeq:WP_012008715.1;product=energy-coupling factor transporter transmembrane protein EcfT;protein_id=PRJNA547679:FJP00_00760;transl_table=11;translation=length.265
FJP00_00765	scaffold9	61618	CDS	51813	52556	+	FJP00_00765;product=tRNA pseudouridine(38-40) synthase TruA;protein_id=PRJNA547679:FJP00_00765;transl_table=11;translation=length.247
FJP00_00770	scaffold9	61618	CDS	52722	53159	+	FJP00_00770;product=50S ribosomal protein L13;protein_id=PRJNA547679:FJP00_00770;transl_table=11;translation=length.145
FJP00_00775	scaffold9	61618	CDS	53180	53572	+	FJP00_00775;product=30S ribosomal protein S9;protein_id=PRJNA547679:FJP00_00775;transl_table=11;translation=length.130
FJP00_00780	scaffold9	61618	CDS	53748	54272	+	FJP00_00780;Note=Derived by automated computational analysis using gene prediction method: Protein Homology.;codon_start=1;inference=COORDINATES: similar to AA sequence:RefSeq:WP_017366459.1;product=GNAT family N-acetyltransferase;protein_id=PRJNA547679:FJP00_00780;transl_table=11;translation=length.174
FJP00_00785	scaffold9	61618	CDS	54395	54868	+	FJP00_00785;Note=Derived by automated computational analysis using gene prediction method: Protein Homology.;codon_start=1;inference=COORDINATES: similar to AA sequence:RefSeq:WP_012008719.1;product=GNAT family N-acetyltransferase;protein_id=PRJNA547679:FJP00_00785;transl_table=11;translation=length.157
FJP00_00790	scaffold9	61618	pseudogene	55058	56055	+	FJP00_00790;pseudo=_no_value
FJP00_00795	scaffold9	61618	CDS	56092	56661	-	FJP00_00795;Note=Derived by automated computational analysis using gene prediction method: Protein Homology.;codon_start=1;inference=COORDINATES: similar to AA sequence:RefSeq:WP_008356566.1;product=DUF4825 domain-containing protein;protein_id=PRJNA547679:FJP00_00795;transl_table=11;translation=length.189
FJP00_00800	scaffold9	61618	CDS	56814	57257	+	FJP00_00800;Note=Derived by automated computational analysis using gene prediction method: Protein Homology.;codon_start=1;inference=COORDINATES: similar to AA sequence:RefSeq:WP_008356567.1;product=DUF2521 family protein;protein_id=PRJNA547679:FJP00_00800;transl_table=11;translation=length.147
FJP00_00805	scaffold9	61618	CDS	57316	58029	+	FJP00_00805;product=N-acetylmuramoyl-L-alanine amidase CwlD;protein_id=PRJNA547679:FJP00_00805;transl_table=11;translation=length.237
FJP00_00810	scaffold9	61618	CDS	58133	59191	+	FJP00_00810;Note=Derived by automated computational analysis using gene prediction method: Protein Homology.;codon_start=1;inference=COORDINATES: similar to AA sequence:RefSeq:WP_003217013.1;product=chromosome partitioning protein ParA;protein_id=PRJNA547679:FJP00_00810;transl_table=11;translation=length.352
FJP00_00815	scaffold9	61618	CDS	59233	59817	-	FJP00_00815;Note=Derived by automated computational analysis using gene prediction method: Protein Homology.;codon_start=1;inference=COORDINATES: similar to AA sequence:RefSeq:WP_007496366.1;product=spore gernimation protein GerD;protein_id=PRJNA547679:FJP00_00815;transl_table=11;translation=length.194
FJP00_00820	scaffold9	61618	CDS	59908	60510	+	FJP00_00820;Note=Derived by automated computational analysis using gene prediction method: Protein Homology.;codon_start=1;inference=COORDINATES: similar to AA sequence:RefSeq:WP_017366468.1;product=KinB-signaling pathway activation protein;protein_id=PRJNA547679:FJP00_00820;transl_table=11;translation=length.200
FJP00_00825	scaffold9	61618	CDS	60503	61267	-	FJP00_00825;product=polysaccharide deacetylase family sporulation protein PdaB;protein_id=PRJNA547679:FJP00_00825;transl_table=11;translation=length.254
FJP00_00830	scaffold5	205607	rRNA	11	126	+	FJP00_00830;product=5S ribosomal RNA
FJP00_00835	scaffold5	205607	tRNA	169	243	+	FJP00_00835;anticodon=(pos:201..203%2Caa:Asn%2Cseq:gtt);inference=COORDINATES: profile:tRNAscan-SE:1.23;product=tRNA-Asn
FJP00_00840	scaffold5	205607	tRNA	245	317	+	FJP00_00840;anticodon=(pos:278..280%2Caa:Thr%2Cseq:ggt);inference=COORDINATES: profile:tRNAscan-SE:1.23;product=tRNA-Thr
FJP00_00845	scaffold5	205607	CDS	678	2117	+	FJP00_00845;Note=Derived by automated computational analysis using gene prediction method: Protein Homology.;codon_start=1;inference=COORDINATES: similar to AA sequence:RefSeq:WP_007498571.1;product=SulP family inorganic anion transporter;protein_id=PRJNA547679:FJP00_00845;transl_table=11;translation=length.479
FJP00_00850	scaffold5	205607	CDS	2165	3145	+	FJP00_00850;Note=Derived by automated computational analysis using gene prediction method: Protein Homology.;codon_start=1;inference=COORDINATES: similar to AA sequence:RefSeq:WP_008344035.1;product=bile acid:sodium symporter family protein;protein_id=PRJNA547679:FJP00_00850;transl_table=11;translation=length.326
FJP00_00855	scaffold5	205607	CDS	3188	4432	-	FJP00_00855;Note=Derived by automated computational analysis using gene prediction method: Protein Homology.;codon_start=1;inference=COORDINATES: similar to AA sequence:RefSeq:WP_017358872.1;product=DUF1343 domain-containing protein;protein_id=PRJNA547679:FJP00_00855;transl_table=11;translation=length.414
FJP00_00860	scaffold5	205607	CDS	4444	6363	-	FJP00_00860;Note=Derived by automated computational analysis using gene prediction method: Protein Homology.;codon_start=1;inference=COORDINATES: similar to AA sequence:RefSeq:WP_017358873.1;product=hypothetical protein;protein_id=PRJNA547679:FJP00_00860;transl_table=11;translation=length.639
FJP00_00865	scaffold5	205607	CDS	6377	7732	-	FJP00_00865;Note=Derived by automated computational analysis using gene prediction method: Protein Homology.;codon_start=1;inference=COORDINATES: similar to AA sequence:RefSeq:WP_012008734.1;product=penicillin binding protein PBP4B;protein_id=PRJNA547679:FJP00_00865;transl_table=11;translation=length.451
FJP00_00870	scaffold5	205607	CDS	7746	9125	-	FJP00_00870;Note=Derived by automated computational analysis using gene prediction method: Protein Homology.;codon_start=1;inference=COORDINATES: similar to AA sequence:RefSeq:WP_003216913.1;product=PTS sugar transporter subunit IIC;protein_id=PRJNA547679:FJP00_00870;transl_table=11;translation=length.459
FJP00_00875	scaffold5	205607	CDS	9122	9991	-	FJP00_00875;Note=Derived by automated computational analysis using gene prediction method: Protein Homology.;codon_start=1;inference=COORDINATES: similar to AA sequence:RefSeq:WP_017366475.1;product=MurR/RpiR family transcriptional regulator;protein_id=PRJNA547679:FJP00_00875;transl_table=11;translation=length.289
FJP00_00880	scaffold5	205607	CDS	10006	10917	-	FJP00_00880;product=N-acetylmuramic acid 6-phosphate etherase;protein_id=PRJNA547679:FJP00_00880;transl_table=11;translation=length.303
FJP00_00885	scaffold5	205607	tRNA	11137	11211	+	FJP00_00885;anticodon=(pos:11170..11172%2Caa:Glu%2Cseq:ttc);inference=COORDINATES: profile:tRNAscan-SE:1.23;product=tRNA-Glu
FJP00_00890	scaffold5	205607	tRNA	11218	11293	+	FJP00_00890;anticodon=(pos:11251..11253%2Caa:Val%2Cseq:tac);inference=COORDINATES: profile:tRNAscan-SE:1.23;product=tRNA-Val
FJP00_00895	scaffold5	205607	tRNA	11297	11369	+	FJP00_00895;anticodon=(pos:11330..11332%2Caa:Thr%2Cseq:tgt);inference=COORDINATES: profile:tRNAscan-SE:1.23;product=tRNA-Thr
FJP00_00900	scaffold5	205607	tRNA	11398	11482	+	FJP00_00900;anticodon=(pos:11432..11434%2Caa:Tyr%2Cseq:gta);inference=COORDINATES: profile:tRNAscan-SE:1.23;product=tRNA-Tyr
FJP00_00905	scaffold5	205607	tRNA	11487	11558	+	FJP00_00905;anticodon=(pos:11519..11521%2Caa:Gln%2Cseq:ttg);inference=COORDINATES: profile:tRNAscan-SE:1.23;product=tRNA-Gln
FJP00_00910	scaffold5	205607	CDS	11695	12606	+	FJP00_00910;product=arginase;protein_id=PRJNA547679:FJP00_00910;transl_table=11;translation=length.303
FJP00_00915	scaffold5	205607	CDS	12791	13354	+	FJP00_00915;product=RNA polymerase sigma factor SigW;protein_id=PRJNA547679:FJP00_00915;transl_table=11;translation=length.187
FJP00_00920	scaffold5	205607	CDS	13369	13995	+	FJP00_00920;product=anti-sigma-W factor RsiW;protein_id=PRJNA547679:FJP00_00920;transl_table=11;translation=length.208
FJP00_00925	scaffold5	205607	CDS	14213	15034	+	FJP00_00925;Note=Derived by automated computational analysis using gene prediction method: Protein Homology.;codon_start=1;inference=COORDINATES: similar to AA sequence:RefSeq:NP_388056.2;product=TIGR00159 family protein;protein_id=PRJNA547679:FJP00_00925;transl_table=11;translation=length.273
FJP00_00930	scaffold5	205607	CDS	15027	16454	+	FJP00_00930;Note=Derived by automated computational analysis using gene prediction method: Protein Homology.;codon_start=1;inference=COORDINATES: similar to AA sequence:RefSeq:WP_017358878.1;product=YbbR-like domain-containing protein;protein_id=PRJNA547679:FJP00_00930;transl_table=11;translation=length.475
FJP00_00935	scaffold5	205607	CDS	16480	17826	+	FJP00_00935;Note=Derived by automated computational analysis using gene prediction method: Protein Homology.;codon_start=1;inference=COORDINATES: similar to AA sequence:RefSeq:NP_388058.1;product=phosphoglucosamine mutase;protein_id=PRJNA547679:FJP00_00935;transl_table=11;translation=length.448
FJP00_00940	scaffold5	205607	CDS	18403	20205	+	FJP00_00940;product=glutamine--fructose-6-phosphate transaminase (isomerizing);protein_id=PRJNA547679:FJP00_00940;transl_table=11;translation=length.600
FJP00_00945	scaffold5	205607	CDS	20423	20779	+	FJP00_00945;Note=Derived by automated computational analysis using gene prediction method: Protein Homology.;codon_start=1;inference=COORDINATES: similar to AA sequence:RefSeq:WP_012008745.1;product=DUF2200 domain-containing protein;protein_id=PRJNA547679:FJP00_00945;transl_table=11;translation=length.118
FJP00_00950	scaffold5	205607	CDS	20941	21132	+	FJP00_00950;Note=Derived by automated computational analysis using gene prediction method: Protein Homology.;codon_start=1;inference=COORDINATES: similar to AA sequence:RefSeq:WP_003217265.1;product=PLDc_N domain-containing protein;protein_id=PRJNA547679:FJP00_00950;transl_table=11;translation=length.63
FJP00_00955	scaffold5	205607	CDS	21148	22065	+	FJP00_00955;Note=Derived by automated computational analysis using gene prediction method: Protein Homology.;codon_start=1;inference=COORDINATES: similar to AA sequence:RefSeq:WP_012008746.1;product=ABC transporter ATP-binding protein;protein_id=PRJNA547679:FJP00_00955;transl_table=11;translation=length.305
FJP00_00960	scaffold5	205607	CDS	22062	22826	+	FJP00_00960;Note=Derived by automated computational analysis using gene prediction method: Protein Homology.;codon_start=1;inference=COORDINATES: similar to AA sequence:RefSeq:WP_017366480.1;product=ABC transporter permease;protein_id=PRJNA547679:FJP00_00960;transl_table=11;translation=length.254
FJP00_00965	scaffold5	205607	CDS	22929	23321	+	FJP00_00965;Note=Derived by automated computational analysis using gene prediction method: Protein Homology.;codon_start=1;inference=COORDINATES: similar to AA sequence:RefSeq:WP_000749684.1;product=RidA family protein;protein_id=PRJNA547679:FJP00_00965;transl_table=11;translation=length.130
FJP00_00970	scaffold5	205607	CDS	23553	24275	+	FJP00_00970;Note=Derived by automated computational analysis using gene prediction method: Protein Homology.;codon_start=1;inference=COORDINATES: similar to AA sequence:RefSeq:NP_388077.1;product=ABC transporter ATP-binding protein;protein_id=PRJNA547679:FJP00_00970;transl_table=11;translation=length.240
FJP00_00975	scaffold5	205607	CDS	24268	25689	+	FJP00_00975;product=sporulation killing factor system integral membrane protein;protein_id=PRJNA547679:FJP00_00975;transl_table=11;translation=length.473
FJP00_00980	scaffold5	205607	CDS	25709	26224	+	FJP00_00980;Note=Derived by automated computational analysis using gene prediction method: Protein Homology.;codon_start=1;inference=COORDINATES: similar to AA sequence:RefSeq:WP_008360565.1;product=HEAT repeat domain-containing protein;protein_id=PRJNA547679:FJP00_00980;transl_table=11;translation=length.171
FJP00_00985	scaffold5	205607	CDS	26382	26576	+	FJP00_00985;Note=Derived by automated computational analysis using gene prediction method: Protein Homology.;codon_start=1;inference=COORDINATES: similar to AA sequence:RefSeq:WP_019744074.1;product=hypothetical protein;protein_id=PRJNA547679:FJP00_00985;transl_table=11;translation=length.64
FJP00_00990	scaffold5	205607	CDS	26730	27857	+	FJP00_00990;Note=Derived by automated computational analysis using gene prediction method: Protein Homology.;codon_start=1;inference=COORDINATES: similar to AA sequence:RefSeq:WP_012008750.1;product=DUF418 domain-containing protein;protein_id=PRJNA547679:FJP00_00990;transl_table=11;translation=length.375
FJP00_00995	scaffold5	205607	CDS	28025	28396	+	FJP00_00995;Note=Derived by automated computational analysis using gene prediction method: Protein Homology.;codon_start=1;inference=COORDINATES: similar to AA sequence:RefSeq:WP_010274382.1;product=GntR family transcriptional regulator;protein_id=PRJNA547679:FJP00_00995;transl_table=11;translation=length.123
FJP00_01000	scaffold5	205607	CDS	28402	29277	+	FJP00_01000;Note=Derived by automated computational analysis using gene prediction method: Protein Homology.;codon_start=1;inference=COORDINATES: similar to AA sequence:RefSeq:WP_003216953.1;product=ABC transporter ATP-binding protein;protein_id=PRJNA547679:FJP00_01000;transl_table=11;translation=length.291
FJP00_01005	scaffold5	205607	CDS	29261	29866	+	FJP00_01005;Note=Derived by automated computational analysis using gene prediction method: Protein Homology.;codon_start=1;inference=COORDINATES: similar to AA sequence:RefSeq:WP_008343909.1;product=ABC-2 transporter permease;protein_id=PRJNA547679:FJP00_01005;transl_table=11;translation=length.201
FJP00_01010	scaffold5	205607	CDS	30153	31541	+	FJP00_01010;Note=Derived by automated computational analysis using gene prediction method: Protein Homology.;codon_start=1;inference=COORDINATES: similar to AA sequence:RefSeq:WP_012008757.1;product=amino acid permease;protein_id=PRJNA547679:FJP00_01010;transl_table=11;translation=length.462
FJP00_01015	scaffold5	205607	CDS	31580	32461	-	FJP00_01015;Note=Derived by automated computational analysis using gene prediction method: Protein Homology.;codon_start=1;inference=COORDINATES: similar to AA sequence:RefSeq:WP_008343900.1;product=glycerophosphodiester phosphodiesterase;protein_id=PRJNA547679:FJP00_01015;transl_table=11;translation=length.293
FJP00_01020	scaffold5	205607	CDS	32554	33888	-	FJP00_01020;product=glycerol-3-phosphate transporter;protein_id=PRJNA547679:FJP00_01020;transl_table=11;translation=length.444
FJP00_01025	scaffold5	205607	CDS	33916	34188	+	FJP00_01025;Note=Derived by automated computational analysis using gene prediction method: Protein Homology.;codon_start=1;inference=COORDINATES: similar to AA sequence:RefSeq:WP_012008760.1;product=DUF421 domain-containing protein;protein_id=PRJNA547679:FJP00_01025;transl_table=11;translation=length.90
FJP00_01030	scaffold5	205607	CDS	34113	34883	-	FJP00_01030;Note=Derived by automated computational analysis using gene prediction method: Protein Homology.;codon_start=1;inference=COORDINATES: similar to AA sequence:RefSeq:WP_007498495.1;product=peptidylprolyl isomerase;protein_id=PRJNA547679:FJP00_01030;transl_table=11;translation=length.256
FJP00_01035	scaffold5	205607	CDS	35036	36919	-	FJP00_01035;Note=Derived by automated computational analysis using gene prediction method: Protein Homology.;codon_start=1;inference=COORDINATES: similar to AA sequence:RefSeq:WP_008343896.1;product=thioredoxin domain-containing protein;protein_id=PRJNA547679:FJP00_01035;transl_table=11;translation=length.627
FJP00_01040	scaffold5	205607	CDS	36949	37110	-	FJP00_01040;Note=Derived by automated computational analysis using gene prediction method: Protein Homology.;codon_start=1;inference=COORDINATES: similar to AA sequence:RefSeq:WP_010332645.1;product=DUF255 domain-containing protein;protein_id=PRJNA547679:FJP00_01040;transl_table=11;translation=length.53
FJP00_01045	scaffold5	205607	CDS	37256	38167	-	FJP00_01045;Note=Derived by automated computational analysis using gene prediction method: Protein Homology.;codon_start=1;inference=COORDINATES: similar to AA sequence:RefSeq:WP_015240980.1;product=EamA family transporter;protein_id=PRJNA547679:FJP00_01045;transl_table=11;translation=length.303
FJP00_01050	scaffold5	205607	pseudogene	38303	39749	+	FJP00_01050;pseudo=_no_value
FJP00_01055	scaffold5	205607	CDS	39720	39941	-	FJP00_01055;Note=Derived by automated computational analysis using gene prediction method: Protein Homology.;codon_start=1;inference=COORDINATES: similar to AA sequence:RefSeq:WP_010332638.1;product=DUF255 domain-containing protein;protein_id=PRJNA547679:FJP00_01055;transl_table=11;translation=length.73
FJP00_01060	scaffold5	205607	CDS	40196	41500	+	FJP00_01060;product=DNA (cytosine-5-)-methyltransferase;protein_id=PRJNA547679:FJP00_01060;transl_table=11;translation=length.434
FJP00_01065	scaffold5	205607	CDS	41562	42287	-	FJP00_01065;Note=Derived by automated computational analysis using gene prediction method: Protein Homology.;codon_start=1;inference=COORDINATES: similar to AA sequence:RefSeq:WP_013860442.1;product=restriction endonuclease;protein_id=PRJNA547679:FJP00_01065;transl_table=11;translation=length.241
FJP00_01070	scaffold5	205607	CDS	42447	42662	-	FJP00_01070;Note=Derived by automated computational analysis using gene prediction method: Protein Homology.;codon_start=1;inference=COORDINATES: similar to AA sequence:RefSeq:WP_014481499.1;product=DUF255 domain-containing protein;protein_id=PRJNA547679:FJP00_01070;transl_table=11;translation=length.71
FJP00_01075	scaffold5	205607	CDS	42798	44030	-	FJP00_01075;product=beta-ketoacyl-ACP synthase II;protein_id=PRJNA547679:FJP00_01075;transl_table=11;translation=length.410
FJP00_01080	scaffold5	205607	CDS	44134	44970	+	FJP00_01080;Note=Derived by automated computational analysis using gene prediction method: Protein Homology.;codon_start=1;inference=COORDINATES: similar to AA sequence:RefSeq:WP_007498488.1;product=helix-turn-helix domain-containing protein;protein_id=PRJNA547679:FJP00_01080;transl_table=11;translation=length.278
FJP00_01085	scaffold5	205607	CDS	45102	45710	-	FJP00_01085;Note=Derived by automated computational analysis using gene prediction method: Protein Homology.;codon_start=1;inference=COORDINATES: similar to AA sequence:RefSeq:WP_008343890.1;product=transglutaminase family protein;protein_id=PRJNA547679:FJP00_01085;transl_table=11;translation=length.202
FJP00_01090	scaffold5	205607	CDS	45751	46257	-	FJP00_01090;Note=Derived by automated computational analysis using gene prediction method: Protein Homology.;codon_start=1;inference=COORDINATES: similar to AA sequence:RefSeq:WP_012008765.1;product=hypothetical protein;protein_id=PRJNA547679:FJP00_01090;transl_table=11;translation=length.168
FJP00_01095	scaffold5	205607	CDS	46441	46701	+	FJP00_01095;Note=Derived by automated computational analysis using gene prediction method: Protein Homology.;codon_start=1;inference=COORDINATES: similar to AA sequence:RefSeq:WP_016764952.1;product=metal-sensitive transcriptional regulator;protein_id=PRJNA547679:FJP00_01095;transl_table=11;translation=length.86
FJP00_01100	scaffold5	205607	CDS	46825	47307	+	FJP00_01100;Note=Derived by automated computational analysis using gene prediction method: Protein Homology.;codon_start=1;inference=COORDINATES: similar to AA sequence:RefSeq:NP_390531.1;product=hypothetical protein;protein_id=PRJNA547679:FJP00_01100;transl_table=11;translation=length.160
FJP00_01105	scaffold5	205607	CDS	47320	47673	+	FJP00_01105;Note=Derived by automated computational analysis using gene prediction method: Protein Homology.;codon_start=1;inference=COORDINATES: similar to AA sequence:RefSeq:WP_012008767.1;product=rhodanese-like domain-containing protein;protein_id=PRJNA547679:FJP00_01105;transl_table=11;translation=length.117
FJP00_01110	scaffold5	205607	CDS	47721	48275	+	FJP00_01110;Note=Derived by automated computational analysis using gene prediction method: Protein Homology.;codon_start=1;inference=COORDINATES: similar to AA sequence:RefSeq:WP_008343883.1;product=hypothetical protein;protein_id=PRJNA547679:FJP00_01110;transl_table=11;translation=length.184
FJP00_01115	scaffold5	205607	CDS	48290	49417	+	FJP00_01115;Note=Derived by automated computational analysis using gene prediction method: Protein Homology.;codon_start=1;inference=COORDINATES: similar to AA sequence:RefSeq:WP_017358720.1;product=MBL fold metallo-hydrolase;protein_id=PRJNA547679:FJP00_01115;transl_table=11;translation=length.375
FJP00_01120	scaffold5	205607	CDS	49451	49681	+	FJP00_01120;Note=Derived by automated computational analysis using gene prediction method: Protein Homology.;codon_start=1;inference=COORDINATES: similar to AA sequence:RefSeq:WP_008343881.1;product=sulfurtransferase TusA family protein;protein_id=PRJNA547679:FJP00_01120;transl_table=11;translation=length.76
FJP00_01125	scaffold5	205607	CDS	49740	50516	+	FJP00_01125;Note=Derived by automated computational analysis using gene prediction method: Protein Homology.;codon_start=1;inference=COORDINATES: similar to AA sequence:RefSeq:WP_017358722.1;product=sulfite exporter TauE/SafE family protein;protein_id=PRJNA547679:FJP00_01125;transl_table=11;translation=length.258
FJP00_01130	scaffold5	205607	CDS	50873	52306	-	FJP00_01130;Note=Derived by automated computational analysis using gene prediction method: Protein Homology.;codon_start=1;inference=COORDINATES: similar to AA sequence:RefSeq:WP_017358725.1;product=proline--tRNA ligase;protein_id=PRJNA547679:FJP00_01130;transl_table=11;translation=length.477
FJP00_01135	scaffold5	205607	CDS	52871	54043	+	FJP00_01135;Note=Derived by automated computational analysis using gene prediction method: Protein Homology.;codon_start=1;inference=COORDINATES: similar to AA sequence:RefSeq:WP_017366517.1;product=MFS transporter;protein_id=PRJNA547679:FJP00_01135;transl_table=11;translation=length.390
FJP00_01140	scaffold5	205607	CDS	54102	54869	-	FJP00_01140;Note=Derived by automated computational analysis using gene prediction method: Protein Homology.;codon_start=1;inference=COORDINATES: similar to AA sequence:RefSeq:WP_008343874.1;product=GNAT family N-acetyltransferase;protein_id=PRJNA547679:FJP00_01140;transl_table=11;translation=length.255
FJP00_01145	scaffold5	205607	CDS	55071	55529	+	FJP00_01145;Note=Derived by automated computational analysis using gene prediction method: Protein Homology.;codon_start=1;inference=COORDINATES: similar to AA sequence:RefSeq:WP_008343873.1;product=MarR family transcriptional regulator;protein_id=PRJNA547679:FJP00_01145;transl_table=11;translation=length.152
FJP00_01150	scaffold5	205607	CDS	55640	55870	+	FJP00_01150;Note=Derived by automated computational analysis using gene prediction method: Protein Homology.;codon_start=1;inference=COORDINATES: similar to AA sequence:RefSeq:WP_017366521.1;product=hypothetical protein;protein_id=PRJNA547679:FJP00_01150;transl_table=11;translation=length.76
FJP00_01155	scaffold5	205607	CDS	55867	56328	+	FJP00_01155;Note=Derived by automated computational analysis using gene prediction method: Protein Homology.;codon_start=1;inference=COORDINATES: similar to AA sequence:RefSeq:WP_017366522.1;product=DUF523 domain-containing protein;protein_id=PRJNA547679:FJP00_01155;transl_table=11;translation=length.153
FJP00_01160	scaffold5	205607	CDS	56358	56774	+	FJP00_01160;Note=Derived by automated computational analysis using gene prediction method: Protein Homology.;codon_start=1;inference=COORDINATES: similar to AA sequence:RefSeq:WP_017358733.1;product=hypothetical protein;protein_id=PRJNA547679:FJP00_01160;transl_table=11;translation=length.138
FJP00_01165	scaffold5	205607	CDS	56856	57683	+	FJP00_01165;Note=Derived by automated computational analysis using gene prediction method: Protein Homology.;codon_start=1;inference=COORDINATES: similar to AA sequence:RefSeq:WP_017358734.1;product=aldo/keto reductase;protein_id=PRJNA547679:FJP00_01165;transl_table=11;translation=length.275
FJP00_01170	scaffold5	205607	CDS	57932	58900	+	FJP00_01170;Note=Derived by automated computational analysis using gene prediction method: Protein Homology.;codon_start=1;inference=COORDINATES: similar to AA sequence:RefSeq:WP_007498459.1;product=rhodanese-related sulfurtransferase;protein_id=PRJNA547679:FJP00_01170;transl_table=11;translation=length.322
FJP00_01175	scaffold5	205607	CDS	59243	60862	+	FJP00_01175;Note=Derived by automated computational analysis using gene prediction method: Protein Homology.;codon_start=1;inference=COORDINATES: similar to AA sequence:RefSeq:NP_388094.2;product=APC family permease;protein_id=PRJNA547679:FJP00_01175;transl_table=11;translation=length.539
FJP00_01180	scaffold5	205607	CDS	60898	61098	-	FJP00_01180;Note=Derived by automated computational analysis using gene prediction method: Protein Homology.;codon_start=1;inference=COORDINATES: similar to AA sequence:RefSeq:WP_017358736.1;product=hypothetical protein;protein_id=PRJNA547679:FJP00_01180;transl_table=11;translation=length.66
FJP00_01185	scaffold5	205607	CDS	61284	62120	+	FJP00_01185;Note=Derived by automated computational analysis using gene prediction method: Protein Homology.;codon_start=1;inference=COORDINATES: similar to AA sequence:RefSeq:WP_017358738.1;product=PRD domain-containing protein;protein_id=PRJNA547679:FJP00_01185;transl_table=11;translation=length.278
FJP00_01190	scaffold5	205607	CDS	62356	64215	+	FJP00_01190;Note=Derived by automated computational analysis using gene prediction method: Protein Homology.;codon_start=1;inference=COORDINATES: similar to AA sequence:RefSeq:WP_017358739.1;product=PTS beta-glucoside transporter subunit EIIBCA;protein_id=PRJNA547679:FJP00_01190;transl_table=11;translation=length.619
FJP00_01195	scaffold5	205607	CDS	64235	65656	+	FJP00_01195;Note=Derived by automated computational analysis using gene prediction method: Protein Homology.;codon_start=1;inference=COORDINATES: similar to AA sequence:RefSeq:WP_017358740.1;product=glycoside hydrolase family 1 protein;protein_id=PRJNA547679:FJP00_01195;transl_table=11;translation=length.473
FJP00_01200	scaffold5	205607	CDS	65812	66024	+	FJP00_01200;Note=Derived by automated computational analysis using gene prediction method: Protein Homology.;codon_start=1;inference=COORDINATES: similar to AA sequence:RefSeq:WP_008343855.1;product=hypothetical protein;protein_id=PRJNA547679:FJP00_01200;transl_table=11;translation=length.70
FJP00_01205	scaffold5	205607	CDS	66136	66552	+	FJP00_01205;product=NAD(+)--rifampin ADP-ribosyltransferase;protein_id=PRJNA547679:FJP00_01205;transl_table=11;translation=length.138
FJP00_01210	scaffold5	205607	CDS	66610	68529	-	FJP00_01210;Note=Derived by automated computational analysis using gene prediction method: Protein Homology.;codon_start=1;inference=COORDINATES: similar to AA sequence:RefSeq:WP_019743795.1;product=PRD domain-containing protein;protein_id=PRJNA547679:FJP00_01210;transl_table=11;translation=length.639
FJP00_01215	scaffold5	205607	CDS	68526	69410	-	FJP00_01215;Note=Derived by automated computational analysis using gene prediction method: Protein Homology.;codon_start=1;inference=COORDINATES: similar to AA sequence:RefSeq:WP_012008790.1;product=ROK family protein;protein_id=PRJNA547679:FJP00_01215;transl_table=11;translation=length.294
FJP00_01220	scaffold5	205607	CDS	69467	72130	-	FJP00_01220;product=mannosylglycerate hydrolase;protein_id=PRJNA547679:FJP00_01220;transl_table=11;translation=length.887
FJP00_01225	scaffold5	205607	CDS	72159	73277	-	FJP00_01225;Note=Derived by automated computational analysis using gene prediction method: Protein Homology.;codon_start=1;inference=COORDINATES: similar to AA sequence:RefSeq:WP_012008792.1;product=PTS fructose transporter subunit IIC;protein_id=PRJNA547679:FJP00_01225;transl_table=11;translation=length.372
FJP00_01230	scaffold5	205607	CDS	73313	73642	-	FJP00_01230;Note=Derived by automated computational analysis using gene prediction method: Protein Homology.;codon_start=1;inference=COORDINATES: similar to AA sequence:RefSeq:WP_007498438.1;product=PTS fructose transporter subunit IIB;protein_id=PRJNA547679:FJP00_01230;transl_table=11;translation=length.109
FJP00_01235	scaffold5	205607	CDS	73639	74097	-	FJP00_01235;Note=Derived by automated computational analysis using gene prediction method: Protein Homology.;codon_start=1;inference=COORDINATES: similar to AA sequence:RefSeq:WP_017366530.1;product=PTS sugar transporter subunit IIA;protein_id=PRJNA547679:FJP00_01235;transl_table=11;translation=length.152
FJP00_01240	scaffold5	205607	CDS	74340	77006	+	FJP00_01240;Note=Derived by automated computational analysis using gene prediction method: Protein Homology.;codon_start=1;inference=COORDINATES: similar to AA sequence:RefSeq:WP_019744220.1;product=peptidase S8;protein_id=PRJNA547679:FJP00_01240;transl_table=11;translation=length.888
FJP00_01245	scaffold5	205607	CDS	77115	77597	+	FJP00_01245;Note=Derived by automated computational analysis using gene prediction method: Protein Homology.;codon_start=1;inference=COORDINATES: similar to AA sequence:RefSeq:WP_003217020.1;product=hypothetical protein;protein_id=PRJNA547679:FJP00_01245;transl_table=11;translation=length.160
FJP00_01250	scaffold5	205607	CDS	78067	78687	-	FJP00_01250;Note=Derived by automated computational analysis using gene prediction method: Protein Homology.;codon_start=1;inference=COORDINATES: similar to AA sequence:RefSeq:WP_008342174.1;product=hypothetical protein;protein_id=PRJNA547679:FJP00_01250;transl_table=11;translation=length.206
FJP00_01255	scaffold5	205607	CDS	78800	80203	-	FJP00_01255;product=S-methylmethionine permease;protein_id=PRJNA547679:FJP00_01255;transl_table=11;translation=length.467
FJP00_01260	scaffold5	205607	CDS	80250	81188	-	FJP00_01260;product=homocysteine S-methyltransferase;protein_id=PRJNA547679:FJP00_01260;transl_table=11;translation=length.312
FJP00_01265	scaffold5	205607	CDS	81499	82356	+	FJP00_01265;Note=Derived by automated computational analysis using gene prediction method: Protein Homology.;codon_start=1;inference=COORDINATES: similar to AA sequence:RefSeq:WP_003217055.1;product=YitT family protein;protein_id=PRJNA547679:FJP00_01265;transl_table=11;translation=length.285
FJP00_01270	scaffold5	205607	CDS	82473	82790	+	FJP00_01270;Note=Derived by automated computational analysis using gene prediction method: Protein Homology.;codon_start=1;inference=COORDINATES: similar to AA sequence:RefSeq:WP_012008800.1;product=PadR family transcriptional regulator;protein_id=PRJNA547679:FJP00_01270;transl_table=11;translation=length.105
FJP00_01275	scaffold5	205607	CDS	82783	83370	+	FJP00_01275;Note=Derived by automated computational analysis using gene prediction method: Protein Homology.;codon_start=1;inference=COORDINATES: similar to AA sequence:RefSeq:WP_012008801.1;product=DUF1700 domain-containing protein;protein_id=PRJNA547679:FJP00_01275;transl_table=11;translation=length.195
FJP00_01280	scaffold5	205607	CDS	83875	84654	+	FJP00_01280;Note=Derived by automated computational analysis using gene prediction method: GeneMarkS-2+.;codon_start=1;inference=COORDINATES: ab initio prediction:GeneMarkS-2+;product=hypothetical protein;protein_id=PRJNA547679:FJP00_01280;transl_table=11;translation=length.259
FJP00_01285	scaffold5	205607	CDS	84931	85134	-	FJP00_01285;Note=Derived by automated computational analysis using gene prediction method: Protein Homology.;codon_start=1;inference=COORDINATES: similar to AA sequence:RefSeq:WP_012294170.1;product=hypothetical protein;protein_id=PRJNA547679:FJP00_01285;transl_table=11;translation=length.67
FJP00_01290	scaffold5	205607	CDS	85151	85402	-	FJP00_01290;Note=Derived by automated computational analysis using gene prediction method: Protein Homology.;codon_start=1;inference=COORDINATES: similar to AA sequence:RefSeq:WP_002310230.1;product=hypothetical protein;protein_id=PRJNA547679:FJP00_01290;transl_table=11;translation=length.83
FJP00_01295	scaffold5	205607	CDS	86502	87719	-	FJP00_01295;Note=Derived by automated computational analysis using gene prediction method: Protein Homology.;codon_start=1;inference=COORDINATES: similar to AA sequence:RefSeq:WP_008342166.1;product=multidrug effflux MFS transporter;protein_id=PRJNA547679:FJP00_01295;transl_table=11;translation=length.405
FJP00_01300	scaffold5	205607	CDS	87933	88469	+	FJP00_01300;Note=Derived by automated computational analysis using gene prediction method: Protein Homology.;codon_start=1;inference=COORDINATES: similar to AA sequence:RefSeq:WP_008342165.1;product=GNAT family N-acetyltransferase;protein_id=PRJNA547679:FJP00_01300;transl_table=11;translation=length.178
FJP00_01305	scaffold5	205607	CDS	88527	88730	-	FJP00_01305;Note=Derived by automated computational analysis using gene prediction method: Protein Homology.;codon_start=1;inference=COORDINATES: similar to AA sequence:RefSeq:WP_012008805.1;product=hypothetical protein;protein_id=PRJNA547679:FJP00_01305;transl_table=11;translation=length.67
FJP00_01310	scaffold5	205607	CDS	88845	89381	+	FJP00_01310;Note=Derived by automated computational analysis using gene prediction method: Protein Homology.;codon_start=1;inference=COORDINATES: similar to AA sequence:RefSeq:WP_017366538.1;product=DUF402 domain-containing protein;protein_id=PRJNA547679:FJP00_01310;transl_table=11;translation=length.178
FJP00_01315	scaffold5	205607	CDS	89421	91079	-	FJP00_01315;Note=Derived by automated computational analysis using gene prediction method: Protein Homology.;codon_start=1;inference=COORDINATES: similar to AA sequence:RefSeq:WP_017358617.1;product=peptidase S8;protein_id=PRJNA547679:FJP00_01315;transl_table=11;translation=length.552
FJP00_01320	scaffold5	205607	CDS	91216	92703	+	FJP00_01320;Note=Derived by automated computational analysis using gene prediction method: Protein Homology.;codon_start=1;inference=COORDINATES: similar to AA sequence:RefSeq:WP_012008808.1;product=amidase;protein_id=PRJNA547679:FJP00_01320;transl_table=11;translation=length.495
FJP00_01325	scaffold5	205607	CDS	92750	93313	+	FJP00_01325;Note=Derived by automated computational analysis using gene prediction method: Protein Homology.;codon_start=1;inference=COORDINATES: similar to AA sequence:RefSeq:WP_017366541.1;product=TetR/AcrR family transcriptional regulator;protein_id=PRJNA547679:FJP00_01325;transl_table=11;translation=length.187
FJP00_01330	scaffold5	205607	CDS	93394	94416	+	FJP00_01330;Note=Derived by automated computational analysis using gene prediction method: Protein Homology.;codon_start=1;inference=COORDINATES: similar to AA sequence:RefSeq:WP_019743567.1;product=cupin domain-containing protein;protein_id=PRJNA547679:FJP00_01330;transl_table=11;translation=length.340
FJP00_01335	scaffold5	205607	CDS	94573	95706	+	FJP00_01335;Note=Derived by automated computational analysis using gene prediction method: Protein Homology.;codon_start=1;inference=COORDINATES: similar to AA sequence:RefSeq:WP_012008811.1;product=glutathione-dependent formaldehyde dehydrogenase;protein_id=PRJNA547679:FJP00_01335;transl_table=11;translation=length.377
FJP00_01340	scaffold5	205607	CDS	95728	96165	-	FJP00_01340;Note=Derived by automated computational analysis using gene prediction method: Protein Homology.;codon_start=1;inference=COORDINATES: similar to AA sequence:RefSeq:WP_003217154.1;product=MarR family transcriptional regulator;protein_id=PRJNA547679:FJP00_01340;transl_table=11;translation=length.145
FJP00_01345	scaffold5	205607	CDS	96427	97935	+	FJP00_01345;Note=Derived by automated computational analysis using gene prediction method: Protein Homology.;codon_start=1;inference=COORDINATES: similar to AA sequence:RefSeq:WP_017358612.1;product=AMP-binding protein;protein_id=PRJNA547679:FJP00_01345;transl_table=11;translation=length.502
FJP00_01350	scaffold5	205607	CDS	98002	99384	+	FJP00_01350;Note=Derived by automated computational analysis using gene prediction method: Protein Homology.;codon_start=1;inference=COORDINATES: similar to AA sequence:RefSeq:WP_008358233.1;product=amino acid permease;protein_id=PRJNA547679:FJP00_01350;transl_table=11;translation=length.460
FJP00_01355	scaffold5	205607	CDS	99485	99850	+	FJP00_01355;Note=Derived by automated computational analysis using gene prediction method: Protein Homology.;codon_start=1;inference=COORDINATES: similar to AA sequence:RefSeq:WP_003217104.1;product=VOC family protein;protein_id=PRJNA547679:FJP00_01355;transl_table=11;translation=length.121
FJP00_01360	scaffold5	205607	CDS	100160	101020	+	FJP00_01360;Note=Derived by automated computational analysis using gene prediction method: Protein Homology.;codon_start=1;inference=COORDINATES: similar to AA sequence:RefSeq:WP_008342154.1;product=alpha/beta hydrolase;protein_id=PRJNA547679:FJP00_01360;transl_table=11;translation=length.286
FJP00_01365	scaffold5	205607	CDS	101060	102487	-	FJP00_01365;Note=Derived by automated computational analysis using gene prediction method: Protein Homology.;codon_start=1;inference=COORDINATES: similar to AA sequence:RefSeq:WP_008342153.1;product=alanine:cation symporter family protein;protein_id=PRJNA547679:FJP00_01365;transl_table=11;translation=length.475
FJP00_01370	scaffold5	205607	CDS	102521	103501	-	FJP00_01370;Note=Derived by automated computational analysis using gene prediction method: Protein Homology.;codon_start=1;inference=COORDINATES: similar to AA sequence:RefSeq:WP_012008818.1;product=glutaminase;protein_id=PRJNA547679:FJP00_01370;transl_table=11;translation=length.326
FJP00_01375	scaffold5	205607	CDS	104019	105305	+	FJP00_01375;Note=Derived by automated computational analysis using gene prediction method: Protein Homology.;codon_start=1;inference=COORDINATES: similar to AA sequence:RefSeq:WP_012008819.1;product=sensor histidine kinase;protein_id=PRJNA547679:FJP00_01375;transl_table=11;translation=length.428
FJP00_01380	scaffold5	205607	CDS	105310	106248	+	FJP00_01380;Note=Derived by automated computational analysis using gene prediction method: Protein Homology.;codon_start=1;inference=COORDINATES: similar to AA sequence:RefSeq:WP_017358606.1;product=response regulator;protein_id=PRJNA547679:FJP00_01380;transl_table=11;translation=length.312
FJP00_01385	scaffold5	205607	CDS	106440	107525	+	FJP00_01385;Note=Derived by automated computational analysis using gene prediction method: Protein Homology.;codon_start=1;inference=COORDINATES: similar to AA sequence:RefSeq:WP_008342148.1;product=sec-c motif domain protein;protein_id=PRJNA547679:FJP00_01385;transl_table=11;translation=length.361
FJP00_01390	scaffold5	205607	CDS	107572	108612	-	FJP00_01390;Note=Derived by automated computational analysis using gene prediction method: Protein Homology.;codon_start=1;inference=COORDINATES: similar to AA sequence:RefSeq:WP_003217135.1;product=DUF4352 domain-containing protein;protein_id=PRJNA547679:FJP00_01390;transl_table=11;translation=length.346
FJP00_01395	scaffold5	205607	CDS	108926	109582	-	FJP00_01395;Note=Derived by automated computational analysis using gene prediction method: Protein Homology.;codon_start=1;inference=COORDINATES: similar to AA sequence:RefSeq:WP_008342146.1;product=response regulator transcription factor;protein_id=PRJNA547679:FJP00_01395;transl_table=11;translation=length.218
FJP00_01400	scaffold5	205607	CDS	109579	110793	-	FJP00_01400;Note=Derived by automated computational analysis using gene prediction method: Protein Homology.;codon_start=1;inference=COORDINATES: similar to AA sequence:RefSeq:WP_008342145.1;product=sensor histidine kinase;protein_id=PRJNA547679:FJP00_01400;transl_table=11;translation=length.404
FJP00_01405	scaffold5	205607	CDS	110812	111348	-	FJP00_01405;Note=Derived by automated computational analysis using gene prediction method: Protein Homology.;codon_start=1;inference=COORDINATES: similar to AA sequence:RefSeq:WP_007498379.1;product=DUF1453 domain-containing protein;protein_id=PRJNA547679:FJP00_01405;transl_table=11;translation=length.178
FJP00_01410	scaffold5	205607	CDS	111435	112364	+	FJP00_01410;Note=Derived by automated computational analysis using gene prediction method: Protein Homology.;codon_start=1;inference=COORDINATES: similar to AA sequence:RefSeq:WP_017358604.1;product=aldo/keto reductase;protein_id=PRJNA547679:FJP00_01410;transl_table=11;translation=length.309
FJP00_01415	scaffold5	205607	CDS	112398	113363	-	FJP00_01415;Note=Derived by automated computational analysis using gene prediction method: Protein Homology.;codon_start=1;inference=COORDINATES: similar to AA sequence:RefSeq:WP_017358603.1;product=GHKL domain-containing protein;protein_id=PRJNA547679:FJP00_01415;transl_table=11;translation=length.321
FJP00_01420	scaffold5	205607	CDS	113375	114076	-	FJP00_01420;Note=Derived by automated computational analysis using gene prediction method: Protein Homology.;codon_start=1;inference=COORDINATES: similar to AA sequence:RefSeq:NP_388156.1;product=response regulator transcription factor;protein_id=PRJNA547679:FJP00_01420;transl_table=11;translation=length.233
FJP00_01425	scaffold5	205607	CDS	114238	114978	+	FJP00_01425;Note=Derived by automated computational analysis using gene prediction method: Protein Homology.;codon_start=1;inference=COORDINATES: similar to AA sequence:RefSeq:NP_388157.1;product=ATP-binding cassette domain-containing protein;protein_id=PRJNA547679:FJP00_01425;transl_table=11;translation=length.246
FJP00_01430	scaffold5	205607	CDS	114978	116153	+	FJP00_01430;Note=Derived by automated computational analysis using gene prediction method: Protein Homology.;codon_start=1;inference=COORDINATES: similar to AA sequence:RefSeq:WP_017358600.1;product=ABC transporter permease;protein_id=PRJNA547679:FJP00_01430;transl_table=11;translation=length.391
FJP00_01435	scaffold5	205607	CDS	116210	116761	-	FJP00_01435;Note=Derived by automated computational analysis using gene prediction method: Protein Homology.;codon_start=1;inference=COORDINATES: similar to AA sequence:RefSeq:WP_007498361.1;product=hypothetical protein;protein_id=PRJNA547679:FJP00_01435;transl_table=11;translation=length.183
FJP00_01440	scaffold5	205607	CDS	117301	118362	-	FJP00_01440;Note=Derived by automated computational analysis using gene prediction method: Protein Homology.;codon_start=1;inference=COORDINATES: similar to AA sequence:RefSeq:WP_007498351.1;product=DUF4352 domain-containing protein;protein_id=PRJNA547679:FJP00_01440;transl_table=11;translation=length.353
FJP00_01445	scaffold5	205607	CDS	118890	119318	+	FJP00_01445;Note=Derived by automated computational analysis using gene prediction method: Protein Homology.;codon_start=1;inference=COORDINATES: similar to AA sequence:RefSeq:NP_388142.2;product=cell wall hydrolase;protein_id=PRJNA547679:FJP00_01445;transl_table=11;translation=length.142
FJP00_01450	scaffold5	205607	CDS	119438	120217	+	FJP00_01450;Note=Derived by automated computational analysis using gene prediction method: Protein Homology.;codon_start=1;inference=COORDINATES: similar to AA sequence:RefSeq:WP_012008830.1;product=glucose 1-dehydrogenase;protein_id=PRJNA547679:FJP00_01450;transl_table=11;translation=length.259
FJP00_01455	scaffold5	205607	CDS	120238	121278	-	FJP00_01455;Note=Derived by automated computational analysis using gene prediction method: Protein Homology.;codon_start=1;inference=COORDINATES: similar to AA sequence:RefSeq:WP_017358596.1;product=acyltransferase;protein_id=PRJNA547679:FJP00_01455;transl_table=11;translation=length.346
FJP00_01460	scaffold5	205607	CDS	121489	122481	-	FJP00_01460;Note=Derived by automated computational analysis using gene prediction method: Protein Homology.;codon_start=1;inference=COORDINATES: similar to AA sequence:RefSeq:WP_017358595.1;product=LLM class flavin-dependent oxidoreductase;protein_id=PRJNA547679:FJP00_01460;transl_table=11;translation=length.330
FJP00_01465	scaffold5	205607	CDS	122896	123498	+	FJP00_01465;Note=Derived by automated computational analysis using gene prediction method: Protein Homology.;codon_start=1;inference=COORDINATES: similar to AA sequence:RefSeq:WP_017358594.1;product=TerD family protein;protein_id=PRJNA547679:FJP00_01465;transl_table=11;translation=length.200
FJP00_01470	scaffold5	205607	CDS	123519	124100	+	FJP00_01470;Note=Derived by automated computational analysis using gene prediction method: Protein Homology.;codon_start=1;inference=COORDINATES: similar to AA sequence:RefSeq:NP_388172.1;product=TerD family protein;protein_id=PRJNA547679:FJP00_01470;transl_table=11;translation=length.193
FJP00_01475	scaffold5	205607	CDS	124142	124720	+	FJP00_01475;Note=Derived by automated computational analysis using gene prediction method: Protein Homology.;codon_start=1;inference=COORDINATES: similar to AA sequence:RefSeq:NP_388173.1;product=TerD family protein;protein_id=PRJNA547679:FJP00_01475;transl_table=11;translation=length.192
FJP00_01480	scaffold5	205607	CDS	124861	125640	+	FJP00_01480;Note=Derived by automated computational analysis using gene prediction method: Protein Homology.;codon_start=1;inference=COORDINATES: similar to AA sequence:RefSeq:NP_388174.1;product=TerC family protein;protein_id=PRJNA547679:FJP00_01480;transl_table=11;translation=length.259
FJP00_01485	scaffold5	205607	CDS	125740	126927	+	FJP00_01485;Note=Derived by automated computational analysis using gene prediction method: Protein Homology.;codon_start=1;inference=COORDINATES: similar to AA sequence:RefSeq:WP_017358591.1;product=HpcH/HpaI aldolase/citrate lyase family protein;protein_id=PRJNA547679:FJP00_01485;transl_table=11;translation=length.395
FJP00_01490	scaffold5	205607	CDS	126917	128248	+	FJP00_01490;Note=Derived by automated computational analysis using gene prediction method: Protein Homology.;codon_start=1;inference=COORDINATES: similar to AA sequence:RefSeq:WP_012008836.1;product=hypothetical protein;protein_id=PRJNA547679:FJP00_01490;transl_table=11;translation=length.443
FJP00_01495	scaffold5	205607	CDS	128241	129350	+	FJP00_01495;Note=Derived by automated computational analysis using gene prediction method: Protein Homology.;codon_start=1;inference=COORDINATES: similar to AA sequence:RefSeq:WP_008360343.1;product=hypothetical protein;protein_id=PRJNA547679:FJP00_01495;transl_table=11;translation=length.369
FJP00_01500	scaffold5	205607	CDS	129347	130162	+	FJP00_01500;Note=Derived by automated computational analysis using gene prediction method: Protein Homology.;codon_start=1;inference=COORDINATES: similar to AA sequence:RefSeq:WP_008342126.1;product=hydrolase (had superfamily);protein_id=PRJNA547679:FJP00_01500;transl_table=11;translation=length.271
FJP00_01505	scaffold5	205607	CDS	130233	131849	+	FJP00_01505;Note=Derived by automated computational analysis using gene prediction method: Protein Homology.;codon_start=1;inference=COORDINATES: similar to AA sequence:RefSeq:WP_017358587.1;product=hypothetical protein;protein_id=PRJNA547679:FJP00_01505;transl_table=11;translation=length.538
FJP00_01510	scaffold5	205607	CDS	131864	132958	+	FJP00_01510;Note=Derived by automated computational analysis using gene prediction method: Protein Homology.;codon_start=1;inference=COORDINATES: similar to AA sequence:RefSeq:WP_007498324.1;product=toxic anion resistance protein;protein_id=PRJNA547679:FJP00_01510;transl_table=11;translation=length.364
FJP00_01515	scaffold5	205607	CDS	133358	134623	+	FJP00_01515;Note=Derived by automated computational analysis using gene prediction method: Protein Homology.;codon_start=1;inference=COORDINATES: similar to AA sequence:RefSeq:NP_388180.2;product=glycine betaine/L-proline ABC transporter ATP-binding protein;protein_id=PRJNA547679:FJP00_01515;transl_table=11;translation=length.421
FJP00_01520	scaffold5	205607	CDS	134634	135479	+	FJP00_01520;Note=Derived by automated computational analysis using gene prediction method: Protein Homology.;codon_start=1;inference=COORDINATES: similar to AA sequence:RefSeq:NP_388181.1;product=proline/glycine betaine ABC transporter permease;protein_id=PRJNA547679:FJP00_01520;transl_table=11;translation=length.281
FJP00_01525	scaffold5	205607	CDS	135479	136360	+	FJP00_01525;Note=Derived by automated computational analysis using gene prediction method: Protein Homology.;codon_start=1;inference=COORDINATES: similar to AA sequence:RefSeq:NP_388182.1;product=glycine/betaine ABC transporter;protein_id=PRJNA547679:FJP00_01525;transl_table=11;translation=length.293
FJP00_01530	scaffold5	205607	CDS	136468	137220	+	FJP00_01530;Note=Derived by automated computational analysis using gene prediction method: Protein Homology.;codon_start=1;inference=COORDINATES: similar to AA sequence:RefSeq:WP_008360350.1;product=alpha/beta hydrolase;protein_id=PRJNA547679:FJP00_01530;transl_table=11;translation=length.250
FJP00_01535	scaffold5	205607	CDS	137331	138053	+	FJP00_01535;Note=Derived by automated computational analysis using gene prediction method: Protein Homology.;codon_start=1;inference=COORDINATES: similar to AA sequence:RefSeq:WP_007498314.1;product=SDR family oxidoreductase;protein_id=PRJNA547679:FJP00_01535;transl_table=11;translation=length.240
FJP00_01540	scaffold5	205607	CDS	138101	139228	-	FJP00_01540;Note=Derived by automated computational analysis using gene prediction method: Protein Homology.;codon_start=1;inference=COORDINATES: similar to AA sequence:RefSeq:WP_012008845.1;product=amidohydrolase;protein_id=PRJNA547679:FJP00_01540;transl_table=11;translation=length.375
FJP00_01545	scaffold5	205607	CDS	139382	140812	+	FJP00_01545;Note=Derived by automated computational analysis using gene prediction method: Protein Homology.;codon_start=1;inference=COORDINATES: similar to AA sequence:RefSeq:WP_017366562.1;product=YfcC family protein;protein_id=PRJNA547679:FJP00_01545;transl_table=11;translation=length.476
FJP00_01550	scaffold5	205607	CDS	141028	141975	+	FJP00_01550;Note=Derived by automated computational analysis using gene prediction method: Protein Homology.;codon_start=1;inference=COORDINATES: similar to AA sequence:RefSeq:NP_388187.2;product=L-lactate dehydrogenase;protein_id=PRJNA547679:FJP00_01550;transl_table=11;translation=length.315
FJP00_01555	scaffold5	205607	CDS	142019	143641	+	FJP00_01555;Note=Derived by automated computational analysis using gene prediction method: Protein Homology.;codon_start=1;inference=COORDINATES: similar to AA sequence:RefSeq:WP_007498307.1;product=L-lactate permease;protein_id=PRJNA547679:FJP00_01555;transl_table=11;translation=length.540
FJP00_01560	scaffold5	205607	CDS	143686	144675	-	FJP00_01560;Note=Derived by automated computational analysis using gene prediction method: Protein Homology.;codon_start=1;inference=COORDINATES: similar to AA sequence:RefSeq:WP_017358581.1;product=LacI family DNA-binding transcriptional regulator;protein_id=PRJNA547679:FJP00_01560;transl_table=11;translation=length.329
FJP00_01565	scaffold5	205607	CDS	144785	146110	+	FJP00_01565;Note=Derived by automated computational analysis using gene prediction method: Protein Homology.;codon_start=1;inference=COORDINATES: similar to AA sequence:RefSeq:WP_017358580.1;product=DegT/DnrJ/EryC1/StrS family aminotransferase;protein_id=PRJNA547679:FJP00_01565;transl_table=11;translation=length.441
FJP00_01570	scaffold5	205607	CDS	146085	146951	+	FJP00_01570;Note=Derived by automated computational analysis using gene prediction method: Protein Homology.;codon_start=1;inference=COORDINATES: similar to AA sequence:RefSeq:WP_017358579.1;product=HAD-IIB family hydrolase;protein_id=PRJNA547679:FJP00_01570;transl_table=11;translation=length.288
FJP00_01575	scaffold5	205607	CDS	146948	147994	+	FJP00_01575;Note=Derived by automated computational analysis using gene prediction method: Protein Homology.;codon_start=1;inference=COORDINATES: similar to AA sequence:RefSeq:WP_017358578.1;product=Gfo/Idh/MocA family oxidoreductase;protein_id=PRJNA547679:FJP00_01575;transl_table=11;translation=length.348
FJP00_01580	scaffold5	205607	CDS	148049	149239	+	FJP00_01580;Note=Derived by automated computational analysis using gene prediction method: Protein Homology.;codon_start=1;inference=COORDINATES: similar to AA sequence:RefSeq:WP_017358577.1;product=MFS transporter;protein_id=PRJNA547679:FJP00_01580;transl_table=11;translation=length.396
FJP00_01585	scaffold5	205607	CDS	149332	149961	+	FJP00_01585;Note=Derived by automated computational analysis using gene prediction method: Protein Homology.;codon_start=1;inference=COORDINATES: similar to AA sequence:RefSeq:WP_017358576.1;product=amino acid transporter;protein_id=PRJNA547679:FJP00_01585;transl_table=11;translation=length.209
FJP00_01590	scaffold5	205607	CDS	150303	150650	+	FJP00_01590;Note=Derived by automated computational analysis using gene prediction method: Protein Homology.;codon_start=1;inference=COORDINATES: similar to AA sequence:RefSeq:WP_008342110.1;product=UPF0715 family protein;protein_id=PRJNA547679:FJP00_01590;transl_table=11;translation=length.115
FJP00_01595	scaffold5	205607	CDS	150799	151557	+	FJP00_01595;Note=Derived by automated computational analysis using gene prediction method: Protein Homology.;codon_start=1;inference=COORDINATES: similar to AA sequence:RefSeq:WP_012008856.1;product=YqcI/YcgG family protein;protein_id=PRJNA547679:FJP00_01595;transl_table=11;translation=length.252
FJP00_01600	scaffold5	205607	pseudogene	151552	152901	-	FJP00_01600;pseudo=_no_value
FJP00_01605	scaffold5	205607	CDS	152981	153577	+	FJP00_01605;Note=Derived by automated computational analysis using gene prediction method: Protein Homology.;codon_start=1;inference=COORDINATES: similar to AA sequence:RefSeq:WP_008362123.1;product=urea carboxylase-associated family protein;protein_id=PRJNA547679:FJP00_01605;transl_table=11;translation=length.198
FJP00_01610	scaffold5	205607	CDS	153776	154597	+	FJP00_01610;product=ammonia-dependent NAD(+) synthetase;protein_id=PRJNA547679:FJP00_01610;transl_table=11;translation=length.273
FJP00_01615	scaffold5	205607	CDS	154917	155774	+	FJP00_01615;Note=Derived by automated computational analysis using gene prediction method: Protein Homology.;codon_start=1;inference=COORDINATES: similar to AA sequence:RefSeq:WP_017358571.1;product=citryl-CoA lyase;protein_id=PRJNA547679:FJP00_01615;transl_table=11;translation=length.285
FJP00_01620	scaffold5	205607	CDS	155771	157204	+	FJP00_01620;Note=Derived by automated computational analysis using gene prediction method: Protein Homology.;codon_start=1;inference=COORDINATES: similar to AA sequence:RefSeq:WP_017366572.1;product=aldehyde dehydrogenase family protein;protein_id=PRJNA547679:FJP00_01620;transl_table=11;translation=length.477
FJP00_01625	scaffold5	205607	CDS	157214	157987	+	FJP00_01625;Note=Derived by automated computational analysis using gene prediction method: Protein Homology.;codon_start=1;inference=COORDINATES: similar to AA sequence:RefSeq:WP_017358569.1;product=type I 3-dehydroquinate dehydratase;protein_id=PRJNA547679:FJP00_01625;transl_table=11;translation=length.257
FJP00_01630	scaffold5	205607	CDS	158026	159786	+	FJP00_01630;Note=Derived by automated computational analysis using gene prediction method: Protein Homology.;codon_start=1;inference=COORDINATES: similar to AA sequence:RefSeq:WP_008361544.1;product=thiamine pyrophosphate-binding protein;protein_id=PRJNA547679:FJP00_01630;transl_table=11;translation=length.586
FJP00_01635	scaffold5	205607	CDS	159810	160190	+	FJP00_01635;Note=Derived by automated computational analysis using gene prediction method: Protein Homology.;codon_start=1;inference=COORDINATES: similar to AA sequence:RefSeq:WP_017366575.1;product=cupin domain-containing protein;protein_id=PRJNA547679:FJP00_01635;transl_table=11;translation=length.126
FJP00_01640	scaffold5	205607	CDS	160316	161518	+	FJP00_01640;Note=Derived by automated computational analysis using gene prediction method: Protein Homology.;codon_start=1;inference=COORDINATES: similar to AA sequence:RefSeq:WP_008361548.1;product=CoA transferase;protein_id=PRJNA547679:FJP00_01640;transl_table=11;translation=length.400
FJP00_01645	scaffold5	205607	CDS	161564	162877	+	FJP00_01645;Note=Derived by automated computational analysis using gene prediction method: Protein Homology.;codon_start=1;inference=COORDINATES: similar to AA sequence:RefSeq:WP_003214439.1;product=MFS transporter;protein_id=PRJNA547679:FJP00_01645;transl_table=11;translation=length.437
FJP00_01650	scaffold5	205607	CDS	163122	164480	-	FJP00_01650;Note=Derived by automated computational analysis using gene prediction method: Protein Homology.;codon_start=1;inference=COORDINATES: similar to AA sequence:RefSeq:WP_003214025.1;product=hypothetical protein;protein_id=PRJNA547679:FJP00_01650;transl_table=11;translation=length.452
FJP00_01655	scaffold5	205607	CDS	164629	165402	+	FJP00_01655;Note=Derived by automated computational analysis using gene prediction method: Protein Homology.;codon_start=1;inference=COORDINATES: similar to AA sequence:RefSeq:WP_017366579.1;product=IclR family transcriptional regulator;protein_id=PRJNA547679:FJP00_01655;transl_table=11;translation=length.257
FJP00_01660	scaffold5	205607	CDS	165488	166045	+	FJP00_01660;Note=Derived by automated computational analysis using gene prediction method: Protein Homology.;codon_start=1;inference=COORDINATES: similar to AA sequence:RefSeq:WP_007498270.1;product=shikimate kinase;protein_id=PRJNA547679:FJP00_01660;transl_table=11;translation=length.185
FJP00_01665	scaffold5	205607	CDS	166390	167337	+	FJP00_01665;Note=Derived by automated computational analysis using gene prediction method: Protein Homology.;codon_start=1;inference=COORDINATES: similar to AA sequence:RefSeq:WP_003213849.1;product=dihydrodipicolinate synthase family protein;protein_id=PRJNA547679:FJP00_01665;transl_table=11;translation=length.315
FJP00_01670	scaffold5	205607	CDS	167415	168422	+	FJP00_01670;Note=Derived by automated computational analysis using gene prediction method: Protein Homology.;codon_start=1;inference=COORDINATES: similar to AA sequence:RefSeq:WP_017358562.1;product=LacI family transcriptional regulator;protein_id=PRJNA547679:FJP00_01670;transl_table=11;translation=length.335
FJP00_01675	scaffold5	205607	CDS	168544	169920	+	FJP00_01675;Note=Derived by automated computational analysis using gene prediction method: Protein Homology.;codon_start=1;inference=COORDINATES: similar to AA sequence:RefSeq:WP_017358561.1;product=MFS transporter;protein_id=PRJNA547679:FJP00_01675;transl_table=11;translation=length.458
FJP00_01680	scaffold5	205607	CDS	170132	170905	-	FJP00_01680;Note=Derived by automated computational analysis using gene prediction method: Protein Homology.;codon_start=1;inference=COORDINATES: similar to AA sequence:RefSeq:WP_007498268.1;product=class I SAM-dependent methyltransferase;protein_id=PRJNA547679:FJP00_01680;transl_table=11;translation=length.257
FJP00_01685	scaffold5	205607	CDS	171022	171939	+	FJP00_01685;Note=Derived by automated computational analysis using gene prediction method: Protein Homology.;codon_start=1;inference=COORDINATES: similar to AA sequence:RefSeq:WP_019743825.1;product=LysR family transcriptional regulator;protein_id=PRJNA547679:FJP00_01685;transl_table=11;translation=length.305
FJP00_01690	scaffold5	205607	CDS	171983	172174	-	FJP00_01690;Note=Derived by automated computational analysis using gene prediction method: Protein Homology.;codon_start=1;inference=COORDINATES: similar to AA sequence:RefSeq:WP_012010418.1;product=hypothetical protein;protein_id=PRJNA547679:FJP00_01690;transl_table=11;translation=length.63
FJP00_01695	scaffold5	205607	CDS	172183	172968	-	FJP00_01695;Note=Derived by automated computational analysis using gene prediction method: Protein Homology.;codon_start=1;inference=COORDINATES: similar to AA sequence:RefSeq:WP_017358558.1;product=carbon-nitrogen family hydrolase;protein_id=PRJNA547679:FJP00_01695;transl_table=11;translation=length.261
FJP00_01700	scaffold5	205607	CDS	173180	174136	+	FJP00_01700;Note=Derived by automated computational analysis using gene prediction method: Protein Homology.;codon_start=1;inference=COORDINATES: similar to AA sequence:RefSeq:WP_017366583.1;product=acetylxylan esterase;protein_id=PRJNA547679:FJP00_01700;transl_table=11;translation=length.318
FJP00_01705	scaffold5	205607	CDS	174172	174486	-	FJP00_01705;Note=Derived by automated computational analysis using gene prediction method: Protein Homology.;codon_start=1;inference=COORDINATES: similar to AA sequence:RefSeq:WP_012008865.1;product=hypothetical protein;protein_id=PRJNA547679:FJP00_01705;transl_table=11;translation=length.104
FJP00_01710	scaffold5	205607	CDS	174579	175349	+	FJP00_01710;Note=Derived by automated computational analysis using gene prediction method: Protein Homology.;codon_start=1;inference=COORDINATES: similar to AA sequence:RefSeq:WP_008342066.1;product=nucleotidyltransferase domain-containing protein;protein_id=PRJNA547679:FJP00_01710;transl_table=11;translation=length.256
FJP00_01715	scaffold5	205607	CDS	175511	176428	+	FJP00_01715;Note=Derived by automated computational analysis using gene prediction method: Protein Homology.;codon_start=1;inference=COORDINATES: similar to AA sequence:RefSeq:WP_017358556.1;product=proline dehydrogenase;protein_id=PRJNA547679:FJP00_01715;transl_table=11;translation=length.305
FJP00_01720	scaffold5	205607	CDS	176452	177999	+	FJP00_01720;product=L-glutamate gamma-semialdehyde dehydrogenase;protein_id=PRJNA547679:FJP00_01720;transl_table=11;translation=length.515
FJP00_01725	scaffold5	205607	CDS	178126	179358	+	FJP00_01725;Note=Derived by automated computational analysis using gene prediction method: Protein Homology.;codon_start=1;inference=COORDINATES: similar to AA sequence:RefSeq:WP_008359480.1;product=hypothetical protein;protein_id=PRJNA547679:FJP00_01725;transl_table=11;translation=length.410
FJP00_01730	scaffold5	205607	CDS	179491	180789	+	FJP00_01730;Note=Derived by automated computational analysis using gene prediction method: Protein Homology.;codon_start=1;inference=COORDINATES: similar to AA sequence:RefSeq:WP_008359482.1;product=arsenic transporter;protein_id=PRJNA547679:FJP00_01730;transl_table=11;translation=length.432
FJP00_01735	scaffold5	205607	CDS	180907	181584	-	FJP00_01735;Note=Derived by automated computational analysis using gene prediction method: Protein Homology.;codon_start=1;inference=COORDINATES: similar to AA sequence:RefSeq:WP_008359484.1;product=amino acid ABC transporter permease;protein_id=PRJNA547679:FJP00_01735;transl_table=11;translation=length.225
FJP00_01740	scaffold5	205607	CDS	181597	182469	-	FJP00_01740;Note=Derived by automated computational analysis using gene prediction method: Protein Homology.;codon_start=1;inference=COORDINATES: similar to AA sequence:RefSeq:WP_012008872.1;product=transporter substrate-binding domain-containing protein;protein_id=PRJNA547679:FJP00_01740;transl_table=11;translation=length.290
FJP00_01745	scaffold5	205607	CDS	182652	182981	+	FJP00_01745;Note=Derived by automated computational analysis using gene prediction method: Protein Homology.;codon_start=1;inference=COORDINATES: similar to AA sequence:RefSeq:WP_007498247.1;product=DUF2680 domain-containing protein;protein_id=PRJNA547679:FJP00_01745;transl_table=11;translation=length.109
FJP00_01750	scaffold5	205607	CDS	183027	183791	-	FJP00_01750;Note=Derived by automated computational analysis using gene prediction method: Protein Homology.;codon_start=1;inference=COORDINATES: similar to AA sequence:RefSeq:WP_017358554.1;product=MBL fold metallo-hydrolase;protein_id=PRJNA547679:FJP00_01750;transl_table=11;translation=length.254
FJP00_01755	scaffold5	205607	CDS	183859	184323	+	FJP00_01755;Note=Derived by automated computational analysis using gene prediction method: Protein Homology.;codon_start=1;inference=COORDINATES: similar to AA sequence:RefSeq:WP_017366588.1;product=Lrp/AsnC family transcriptional regulator;protein_id=PRJNA547679:FJP00_01755;transl_table=11;translation=length.154
FJP00_01760	scaffold5	205607	CDS	184352	185158	+	FJP00_01760;Note=Derived by automated computational analysis using gene prediction method: Protein Homology.;codon_start=1;inference=COORDINATES: similar to AA sequence:RefSeq:WP_017366589.1;product=AAC(3) family N-acetyltransferase;protein_id=PRJNA547679:FJP00_01760;transl_table=11;translation=length.268
FJP00_01765	scaffold5	205607	CDS	185160	185546	-	FJP00_01765;Note=Derived by automated computational analysis using gene prediction method: Protein Homology.;codon_start=1;inference=COORDINATES: similar to AA sequence:RefSeq:WP_008347843.1;product=DNA-entry nuclease;protein_id=PRJNA547679:FJP00_01765;transl_table=11;translation=length.128
FJP00_01770	scaffold5	205607	CDS	185666	187363	-	FJP00_01770;Note=Derived by automated computational analysis using gene prediction method: Protein Homology.;codon_start=1;inference=COORDINATES: similar to AA sequence:RefSeq:WP_017358550.1;product=methyl-accepting chemotaxis protein;protein_id=PRJNA547679:FJP00_01770;transl_table=11;translation=length.565
FJP00_01775	scaffold5	205607	CDS	187491	187919	-	FJP00_01775;Note=Derived by automated computational analysis using gene prediction method: Protein Homology.;codon_start=1;inference=COORDINATES: similar to AA sequence:RefSeq:WP_007498233.1;product=sporulation protein;protein_id=PRJNA547679:FJP00_01775;transl_table=11;translation=length.142
FJP00_01780	scaffold5	205607	CDS	187922	188140	+	FJP00_01780;Note=Derived by automated computational analysis using gene prediction method: Protein Homology.;codon_start=1;inference=COORDINATES: similar to AA sequence:RefSeq:WP_017358549.1;product=hypothetical protein;protein_id=PRJNA547679:FJP00_01780;transl_table=11;translation=length.72
FJP00_01785	scaffold5	205607	CDS	188287	190356	+	FJP00_01785;Note=Derived by automated computational analysis using gene prediction method: Protein Homology.;codon_start=1;inference=COORDINATES: similar to AA sequence:RefSeq:WP_017358548.1;product=hydantoinase/oxoprolinase family protein;protein_id=PRJNA547679:FJP00_01785;transl_table=11;translation=length.689
FJP00_01790	scaffold5	205607	CDS	190346	192334	+	FJP00_01790;Note=Derived by automated computational analysis using gene prediction method: Protein Homology.;codon_start=1;inference=COORDINATES: similar to AA sequence:RefSeq:WP_003213841.1;product=hydantoinase B/oxoprolinase family protein;protein_id=PRJNA547679:FJP00_01790;transl_table=11;translation=length.662
FJP00_01795	scaffold5	205607	CDS	192331	193416	+	FJP00_01795;Note=Derived by automated computational analysis using gene prediction method: Protein Homology.;codon_start=1;inference=COORDINATES: similar to AA sequence:RefSeq:WP_003214282.1;product=extracellular solute-binding protein;protein_id=PRJNA547679:FJP00_01795;transl_table=11;translation=length.361
FJP00_01800	scaffold5	205607	CDS	193425	194516	+	FJP00_01800;Note=Derived by automated computational analysis using gene prediction method: Protein Homology.;codon_start=1;inference=COORDINATES: similar to AA sequence:RefSeq:WP_008359507.1;product=ABC transporter ATP-binding protein;protein_id=PRJNA547679:FJP00_01800;transl_table=11;translation=length.363
FJP00_01805	scaffold5	205607	CDS	194516	195385	+	FJP00_01805;Note=Derived by automated computational analysis using gene prediction method: Protein Homology.;codon_start=1;inference=COORDINATES: similar to AA sequence:RefSeq:WP_003214329.1;product=ABC transporter permease;protein_id=PRJNA547679:FJP00_01805;transl_table=11;translation=length.289
FJP00_01810	scaffold5	205607	CDS	195378	196181	+	FJP00_01810;Note=Derived by automated computational analysis using gene prediction method: Protein Homology.;codon_start=1;inference=COORDINATES: similar to AA sequence:RefSeq:WP_003214190.1;product=ABC transporter permease;protein_id=PRJNA547679:FJP00_01810;transl_table=11;translation=length.267
FJP00_01815	scaffold5	205607	CDS	196783	205607	+	FJP00_01815;Note=Derived by automated computational analysis using gene prediction method: Protein Homology.;codon_start=1;inference=COORDINATES: similar to AA sequence:RefSeq:WP_003214217.1;product=amino acid adenylation domain-containing protein;protein_id=PRJNA547679:FJP00_01815;transl_table=11;translation=length.2942
FJP00_01820	scaffold7	215874	CDS	1	1988	+	FJP00_01820;Note=Derived by automated computational analysis using gene prediction method: Protein Homology.;codon_start=3;inference=COORDINATES: similar to AA sequence:RefSeq:WP_003214217.1;product=non-ribosomal peptide synthetase;protein_id=PRJNA547679:FJP00_01820;transl_table=11;translation=length.661
FJP00_01825	scaffold7	215874	CDS	2011	12705	+	FJP00_01825;Note=Derived by automated computational analysis using gene prediction method: Protein Homology.;codon_start=1;inference=COORDINATES: similar to AA sequence:RefSeq:WP_017366596.1;product=amino acid adenylation domain-containing protein;protein_id=PRJNA547679:FJP00_01825;transl_table=11;translation=length.3564
FJP00_01830	scaffold7	215874	CDS	12749	16582	+	FJP00_01830;Note=Derived by automated computational analysis using gene prediction method: Protein Homology.;codon_start=1;inference=COORDINATES: similar to AA sequence:RefSeq:WP_019743417.1;product=amino acid adenylation domain-containing protein;protein_id=PRJNA547679:FJP00_01830;transl_table=11;translation=length.1277
FJP00_01835	scaffold7	215874	CDS	16646	26779	+	FJP00_01835;Note=Derived by automated computational analysis using gene prediction method: Protein Homology.;codon_start=1;inference=COORDINATES: similar to AA sequence:RefSeq:WP_007498213.1;product=amino acid adenylation domain-containing protein;protein_id=PRJNA547679:FJP00_01835;transl_table=11;translation=length.3377
FJP00_01840	scaffold7	215874	CDS	26793	34988	+	FJP00_01840;Note=Derived by automated computational analysis using gene prediction method: Protein Homology.;codon_start=1;inference=COORDINATES: similar to AA sequence:RefSeq:WP_008347302.1;product=amino acid adenylation domain-containing protein;protein_id=PRJNA547679:FJP00_01840;transl_table=11;translation=length.2731
FJP00_01845	scaffold7	215874	CDS	34995	35735	+	FJP00_01845;Note=Derived by automated computational analysis using gene prediction method: Protein Homology.;codon_start=1;inference=COORDINATES: similar to AA sequence:RefSeq:WP_012008891.1;product=thioesterase;protein_id=PRJNA547679:FJP00_01845;transl_table=11;translation=length.246
FJP00_01850	scaffold7	215874	CDS	35773	36687	-	FJP00_01850;Note=Derived by automated computational analysis using gene prediction method: Protein Homology.;codon_start=1;inference=COORDINATES: similar to AA sequence:RefSeq:WP_017366600.1;product=EamA family transporter;protein_id=PRJNA547679:FJP00_01850;transl_table=11;translation=length.304
FJP00_01855	scaffold7	215874	CDS	36818	38155	+	FJP00_01855;Note=Derived by automated computational analysis using gene prediction method: Protein Homology.;codon_start=1;inference=COORDINATES: similar to AA sequence:RefSeq:WP_012008893.1;product=PLP-dependent aminotransferase family protein;protein_id=PRJNA547679:FJP00_01855;transl_table=11;translation=length.445
FJP00_01860	scaffold7	215874	CDS	38152	38844	-	FJP00_01860;Note=Derived by automated computational analysis using gene prediction method: Protein Homology.;codon_start=1;inference=COORDINATES: similar to AA sequence:RefSeq:WP_017358535.1;product=4'-phosphopantetheinyl transferase superfamily protein;protein_id=PRJNA547679:FJP00_01860;transl_table=11;translation=length.230
FJP00_01865	scaffold7	215874	CDS	38937	39527	-	FJP00_01865;Note=Derived by automated computational analysis using gene prediction method: Protein Homology.;codon_start=1;inference=COORDINATES: similar to AA sequence:RefSeq:WP_012008895.1;product=hypothetical protein;protein_id=PRJNA547679:FJP00_01865;transl_table=11;translation=length.196
FJP00_01870	scaffold7	215874	CDS	39610	40254	-	FJP00_01870;Note=Derived by automated computational analysis using gene prediction method: Protein Homology.;codon_start=1;inference=COORDINATES: similar to AA sequence:RefSeq:WP_007498187.1;product=YitT family protein;protein_id=PRJNA547679:FJP00_01870;transl_table=11;translation=length.214
FJP00_01875	scaffold7	215874	CDS	40800	44402	+	FJP00_01875;Note=Derived by automated computational analysis using gene prediction method: Protein Homology.;codon_start=1;inference=COORDINATES: similar to AA sequence:RefSeq:WP_008357644.1;product=isopeptide-forming domain-containing fimbrial protein;protein_id=PRJNA547679:FJP00_01875;transl_table=11;translation=length.1200
FJP00_01880	scaffold7	215874	CDS	44409	44969	+	FJP00_01880;Note=Derived by automated computational analysis using gene prediction method: Protein Homology.;codon_start=1;inference=COORDINATES: similar to AA sequence:RefSeq:WP_008347291.1;product=class D sortase;protein_id=PRJNA547679:FJP00_01880;transl_table=11;translation=length.186
FJP00_01885	scaffold7	215874	CDS	45068	45352	+	FJP00_01885;Note=Derived by automated computational analysis using gene prediction method: Protein Homology.;codon_start=1;inference=COORDINATES: similar to AA sequence:RefSeq:WP_008347289.1;product=AbrB/MazE/SpoVT family DNA-binding domain-containing protein;protein_id=PRJNA547679:FJP00_01885;transl_table=11;translation=length.94
FJP00_01890	scaffold7	215874	CDS	45393	46136	-	FJP00_01890;Note=Derived by automated computational analysis using gene prediction method: Protein Homology.;codon_start=1;inference=COORDINATES: similar to AA sequence:RefSeq:NP_388241.2;product=amino acid ABC transporter ATP-binding protein;protein_id=PRJNA547679:FJP00_01890;transl_table=11;translation=length.247
FJP00_01895	scaffold7	215874	CDS	46149	46841	-	FJP00_01895;Note=Derived by automated computational analysis using gene prediction method: Protein Homology.;codon_start=1;inference=COORDINATES: similar to AA sequence:RefSeq:NP_388242.1;product=amino acid ABC transporter permease;protein_id=PRJNA547679:FJP00_01895;transl_table=11;translation=length.230
FJP00_01900	scaffold7	215874	CDS	46828	47643	-	FJP00_01900;Note=Derived by automated computational analysis using gene prediction method: Protein Homology.;codon_start=1;inference=COORDINATES: similar to AA sequence:RefSeq:NP_388243.2;product=amino acid ABC transporter substrate-binding protein;protein_id=PRJNA547679:FJP00_01900;transl_table=11;translation=length.271
FJP00_01905	scaffold7	215874	CDS	47958	49391	+	FJP00_01905;Note=Derived by automated computational analysis using gene prediction method: Protein Homology.;codon_start=1;inference=COORDINATES: similar to AA sequence:RefSeq:WP_008347282.1;product=amino acid permease;protein_id=PRJNA547679:FJP00_01905;transl_table=11;translation=length.477
FJP00_01910	scaffold7	215874	CDS	49481	51031	-	FJP00_01910;Note=Derived by automated computational analysis using gene prediction method: Protein Homology.;codon_start=1;inference=COORDINATES: similar to AA sequence:RefSeq:WP_003214469.1;product=MFS transporter;protein_id=PRJNA547679:FJP00_01910;transl_table=11;translation=length.516
FJP00_01915	scaffold7	215874	CDS	51115	51969	-	FJP00_01915;Note=Derived by automated computational analysis using gene prediction method: Protein Homology.;codon_start=1;inference=COORDINATES: similar to AA sequence:RefSeq:WP_003214106.1;product=SDR family oxidoreductase;protein_id=PRJNA547679:FJP00_01915;transl_table=11;translation=length.284
FJP00_01920	scaffold7	215874	CDS	51963	53060	-	FJP00_01920;product=mannonate dehydratase;protein_id=PRJNA547679:FJP00_01920;transl_table=11;translation=length.365
FJP00_01925	scaffold7	215874	CDS	53079	53756	-	FJP00_01925;Note=Derived by automated computational analysis using gene prediction method: Protein Homology.;codon_start=1;inference=COORDINATES: similar to AA sequence:RefSeq:WP_003214342.1;product=GntR family transcriptional regulator;protein_id=PRJNA547679:FJP00_01925;transl_table=11;translation=length.225
FJP00_01930	scaffold7	215874	CDS	54107	55273	+	FJP00_01930;Note=Derived by automated computational analysis using gene prediction method: Protein Homology.;codon_start=1;inference=COORDINATES: similar to AA sequence:RefSeq:WP_003214442.1;product=Gfo/Idh/MocA family oxidoreductase;protein_id=PRJNA547679:FJP00_01930;transl_table=11;translation=length.388
FJP00_01935	scaffold7	215874	CDS	55332	56429	+	FJP00_01935;Note=Derived by automated computational analysis using gene prediction method: Protein Homology.;codon_start=1;inference=COORDINATES: similar to AA sequence:RefSeq:WP_003214043.1;product=Gfo/Idh/MocA family oxidoreductase;protein_id=PRJNA547679:FJP00_01935;transl_table=11;translation=length.365
FJP00_01940	scaffold7	215874	CDS	56510	57961	+	FJP00_01940;product=glucuronate isomerase;protein_id=PRJNA547679:FJP00_01940;transl_table=11;translation=length.483
FJP00_01945	scaffold7	215874	CDS	58033	59526	-	FJP00_01945;Note=Derived by automated computational analysis using gene prediction method: Protein Homology.;codon_start=1;inference=COORDINATES: similar to AA sequence:RefSeq:WP_003214321.1;product=peptide MFS transporter;protein_id=PRJNA547679:FJP00_01945;transl_table=11;translation=length.497
FJP00_01950	scaffold7	215874	CDS	59789	61576	+	FJP00_01950;Note=Derived by automated computational analysis using gene prediction method: Protein Homology.;codon_start=1;inference=COORDINATES: similar to AA sequence:RefSeq:WP_017358529.1;product=uronase;protein_id=PRJNA547679:FJP00_01950;transl_table=11;translation=length.595
FJP00_01955	scaffold7	215874	CDS	61775	63100	+	FJP00_01955;Note=Derived by automated computational analysis using gene prediction method: Protein Homology.;codon_start=1;inference=COORDINATES: similar to AA sequence:RefSeq:WP_012008909.1;product=LLM class flavin-dependent oxidoreductase;protein_id=PRJNA547679:FJP00_01955;transl_table=11;translation=length.441
FJP00_01960	scaffold7	215874	CDS	63118	63621	+	FJP00_01960;Note=Derived by automated computational analysis using gene prediction method: Protein Homology.;codon_start=1;inference=COORDINATES: similar to AA sequence:RefSeq:WP_008347271.1;product=GNAT family N-acetyltransferase;protein_id=PRJNA547679:FJP00_01960;transl_table=11;translation=length.167
FJP00_01965	scaffold7	215874	CDS	63643	64437	+	FJP00_01965;Note=Derived by automated computational analysis using gene prediction method: Protein Homology.;codon_start=1;inference=COORDINATES: similar to AA sequence:RefSeq:WP_007498164.1;product=amino acid ABC transporter substrate-binding protein;protein_id=PRJNA547679:FJP00_01965;transl_table=11;translation=length.264
FJP00_01970	scaffold7	215874	CDS	64462	65136	+	FJP00_01970;Note=Derived by automated computational analysis using gene prediction method: Protein Homology.;codon_start=1;inference=COORDINATES: similar to AA sequence:RefSeq:WP_008357602.1;product=amino acid ABC transporter permease;protein_id=PRJNA547679:FJP00_01970;transl_table=11;translation=length.224
FJP00_01975	scaffold7	215874	CDS	65149	65895	+	FJP00_01975;Note=Derived by automated computational analysis using gene prediction method: Protein Homology.;codon_start=1;inference=COORDINATES: similar to AA sequence:RefSeq:WP_003214010.1;product=amino acid ABC transporter ATP-binding protein;protein_id=PRJNA547679:FJP00_01975;transl_table=11;translation=length.248
FJP00_01980	scaffold7	215874	CDS	65930	67087	+	FJP00_01980;Note=Derived by automated computational analysis using gene prediction method: Protein Homology.;codon_start=1;inference=COORDINATES: similar to AA sequence:RefSeq:WP_017358527.1;product=amidohydrolase;protein_id=PRJNA547679:FJP00_01980;transl_table=11;translation=length.385
FJP00_01985	scaffold7	215874	CDS	67078	68412	+	FJP00_01985;Note=Derived by automated computational analysis using gene prediction method: Protein Homology.;codon_start=1;inference=COORDINATES: similar to AA sequence:RefSeq:WP_003213980.1;product=MmgE/PrpD family protein;protein_id=PRJNA547679:FJP00_01985;transl_table=11;translation=length.444
FJP00_01990	scaffold7	215874	CDS	68725	69417	+	FJP00_01990;Note=Derived by automated computational analysis using gene prediction method: Protein Homology.;codon_start=1;inference=COORDINATES: similar to AA sequence:RefSeq:WP_017358523.1;product=response regulator transcription factor;protein_id=PRJNA547679:FJP00_01990;transl_table=11;translation=length.230
FJP00_01995	scaffold7	215874	CDS	69407	70834	+	FJP00_01995;Note=Derived by automated computational analysis using gene prediction method: Protein Homology.;codon_start=1;inference=COORDINATES: similar to AA sequence:RefSeq:WP_007498154.1;product=HAMP domain-containing histidine kinase;protein_id=PRJNA547679:FJP00_01995;transl_table=11;translation=length.475
FJP00_02000	scaffold7	215874	CDS	70873	71718	-	FJP00_02000;Note=Derived by automated computational analysis using gene prediction method: Protein Homology.;codon_start=1;inference=COORDINATES: similar to AA sequence:RefSeq:WP_008357029.1;product=GAF domain-containing protein;protein_id=PRJNA547679:FJP00_02000;transl_table=11;translation=length.281
FJP00_02005	scaffold7	215874	CDS	71883	73259	-	FJP00_02005;Note=Derived by automated computational analysis using gene prediction method: Protein Homology.;codon_start=1;inference=COORDINATES: similar to AA sequence:RefSeq:WP_008357030.1;product=aspartate kinase;protein_id=PRJNA547679:FJP00_02005;transl_table=11;translation=length.458
FJP00_02010	scaffold7	215874	CDS	73434	74870	-	FJP00_02010;Note=Derived by automated computational analysis using gene prediction method: Protein Homology.;codon_start=1;inference=COORDINATES: similar to AA sequence:RefSeq:WP_017358520.1;product=multidrug efflux MFS transporter;protein_id=PRJNA547679:FJP00_02010;transl_table=11;translation=length.478
FJP00_02015	scaffold7	215874	CDS	74887	75786	-	FJP00_02015;Note=Derived by automated computational analysis using gene prediction method: Protein Homology.;codon_start=1;inference=COORDINATES: similar to AA sequence:RefSeq:WP_012008921.1;product=TetR/AcrR family transcriptional regulator;protein_id=PRJNA547679:FJP00_02015;transl_table=11;translation=length.299
FJP00_02020	scaffold7	215874	CDS	75893	76216	-	FJP00_02020;Note=Derived by automated computational analysis using gene prediction method: Protein Homology.;codon_start=1;inference=COORDINATES: similar to AA sequence:RefSeq:WP_003213922.1;product=hypothetical protein;protein_id=PRJNA547679:FJP00_02020;transl_table=11;translation=length.107
FJP00_02025	scaffold7	215874	CDS	77136	77585	+	FJP00_02025;Note=Derived by automated computational analysis using gene prediction method: Protein Homology.;codon_start=1;inference=COORDINATES: similar to AA sequence:RefSeq:WP_000024518.1;product=DUF4065 domain-containing protein;protein_id=PRJNA547679:FJP00_02025;transl_table=11;translation=length.149
FJP00_02030	scaffold7	215874	CDS	77638	79464	+	FJP00_02030;Note=Derived by automated computational analysis using gene prediction method: GeneMarkS-2+.;codon_start=1;inference=COORDINATES: ab initio prediction:GeneMarkS-2+;product=hypothetical protein;protein_id=PRJNA547679:FJP00_02030;transl_table=11;translation=length.608
FJP00_02035	scaffold7	215874	CDS	80265	80576	+	FJP00_02035;Note=Derived by automated computational analysis using gene prediction method: Protein Homology.;codon_start=1;inference=COORDINATES: similar to AA sequence:RefSeq:WP_012008923.1;product=helix-turn-helix transcriptional regulator;protein_id=PRJNA547679:FJP00_02035;transl_table=11;translation=length.103
FJP00_02040	scaffold7	215874	CDS	80608	82032	-	FJP00_02040;Note=Derived by automated computational analysis using gene prediction method: Protein Homology.;codon_start=1;inference=COORDINATES: similar to AA sequence:RefSeq:WP_003214112.1;product=PLP-dependent aminotransferase family protein;protein_id=PRJNA547679:FJP00_02040;transl_table=11;translation=length.474
FJP00_02045	scaffold7	215874	CDS	82142	83458	+	FJP00_02045;product=4-aminobutyrate--2-oxoglutarate transaminase;protein_id=PRJNA547679:FJP00_02045;transl_table=11;translation=length.438
FJP00_02050	scaffold7	215874	CDS	83480	84868	+	FJP00_02050;Note=Derived by automated computational analysis using gene prediction method: Protein Homology.;codon_start=1;inference=COORDINATES: similar to AA sequence:RefSeq:WP_008357049.1;product=APC family permease;protein_id=PRJNA547679:FJP00_02050;transl_table=11;translation=length.462
FJP00_02055	scaffold7	215874	CDS	84843	86237	+	FJP00_02055;Note=Derived by automated computational analysis using gene prediction method: Protein Homology.;codon_start=1;inference=COORDINATES: similar to AA sequence:RefSeq:WP_017358511.1;product=NAD-dependent succinate-semialdehyde dehydrogenase;protein_id=PRJNA547679:FJP00_02055;transl_table=11;translation=length.464
FJP00_02060	scaffold7	215874	CDS	86282	86878	-	FJP00_02060;Note=Derived by automated computational analysis using gene prediction method: Protein Homology.;codon_start=1;inference=COORDINATES: similar to AA sequence:RefSeq:WP_017358510.1;product=NAD(P)H-dependent oxidoreductase;protein_id=PRJNA547679:FJP00_02060;transl_table=11;translation=length.198
FJP00_02065	scaffold7	215874	CDS	87057	87671	-	FJP00_02065;Note=Derived by automated computational analysis using gene prediction method: Protein Homology.;codon_start=1;inference=COORDINATES: similar to AA sequence:RefSeq:WP_017358509.1;product=DUF1775 domain-containing protein;protein_id=PRJNA547679:FJP00_02065;transl_table=11;translation=length.204
FJP00_02070	scaffold7	215874	CDS	87687	89321	-	FJP00_02070;Note=Derived by automated computational analysis using gene prediction method: Protein Homology.;codon_start=1;inference=COORDINATES: similar to AA sequence:RefSeq:WP_017358508.1;product=copper-binding protein;protein_id=PRJNA547679:FJP00_02070;transl_table=11;translation=length.544
FJP00_02075	scaffold7	215874	CDS	89829	91271	+	FJP00_02075;Note=Derived by automated computational analysis using gene prediction method: Protein Homology.;codon_start=1;inference=COORDINATES: similar to AA sequence:RefSeq:WP_003213904.1;product=PTS mannitol transporter subunit IICB;protein_id=PRJNA547679:FJP00_02075;transl_table=11;translation=length.480
FJP00_02080	scaffold7	215874	CDS	91367	91801	+	FJP00_02080;Note=Derived by automated computational analysis using gene prediction method: Protein Homology.;codon_start=1;inference=COORDINATES: similar to AA sequence:RefSeq:WP_008357059.1;product=PTS mannitol transporter subunit IIA;protein_id=PRJNA547679:FJP00_02080;transl_table=11;translation=length.144
FJP00_02085	scaffold7	215874	CDS	91803	92924	+	FJP00_02085;Note=Derived by automated computational analysis using gene prediction method: Protein Homology.;codon_start=1;inference=COORDINATES: similar to AA sequence:RefSeq:WP_019743147.1;product=mannitol-1-phosphate 5-dehydrogenase;protein_id=PRJNA547679:FJP00_02085;transl_table=11;translation=length.373
FJP00_02090	scaffold7	215874	CDS	93024	94772	+	FJP00_02090;Note=Derived by automated computational analysis using gene prediction method: Protein Homology.;codon_start=1;inference=COORDINATES: similar to AA sequence:RefSeq:WP_019743146.1;product=methyl-accepting chemotaxis protein;protein_id=PRJNA547679:FJP00_02090;transl_table=11;translation=length.582
FJP00_02095	scaffold7	215874	pseudogene	95030	95179	+	FJP00_02095;pseudo=_no_value
FJP00_02100	scaffold7	215874	CDS	95361	96203	+	FJP00_02100;Note=Derived by automated computational analysis using gene prediction method: Protein Homology.;codon_start=1;inference=COORDINATES: similar to AA sequence:RefSeq:WP_013917535.1;product=SDR family NAD(P)-dependent oxidoreductase;protein_id=PRJNA547679:FJP00_02100;transl_table=11;translation=length.280
FJP00_02105	scaffold7	215874	CDS	96247	96642	+	FJP00_02105;Note=Derived by automated computational analysis using gene prediction method: Protein Homology.;codon_start=1;inference=COORDINATES: similar to AA sequence:RefSeq:WP_011248378.1;product=MerR family transcriptional regulator;protein_id=PRJNA547679:FJP00_02105;transl_table=11;translation=length.131
FJP00_02110	scaffold7	215874	CDS	96780	96938	+	FJP00_02110;Note=Derived by automated computational analysis using gene prediction method: Protein Homology.;codon_start=1;inference=COORDINATES: similar to AA sequence:RefSeq:WP_018108601.1;product=RidA family protein;protein_id=PRJNA547679:FJP00_02110;transl_table=11;translation=length.52
FJP00_02115	scaffold7	215874	CDS	96971	97204	-	FJP00_02115;Note=Derived by automated computational analysis using gene prediction method: Protein Homology.;codon_start=1;inference=COORDINATES: similar to AA sequence:RefSeq:WP_017358500.1;product=DUF2651 domain-containing protein;protein_id=PRJNA547679:FJP00_02115;transl_table=11;translation=length.77
FJP00_02120	scaffold7	215874	CDS	97230	97523	-	FJP00_02120;Note=Derived by automated computational analysis using gene prediction method: Protein Homology.;codon_start=1;inference=COORDINATES: similar to AA sequence:RefSeq:WP_017358499.1;product=hypothetical protein;protein_id=PRJNA547679:FJP00_02120;transl_table=11;translation=length.97
FJP00_02125	scaffold7	215874	CDS	97549	97926	-	FJP00_02125;Note=Derived by automated computational analysis using gene prediction method: Protein Homology.;codon_start=1;inference=COORDINATES: similar to AA sequence:RefSeq:WP_012008939.1;product=VOC family protein;protein_id=PRJNA547679:FJP00_02125;transl_table=11;translation=length.125
FJP00_02130	scaffold7	215874	CDS	98111	98380	+	FJP00_02130;Note=Derived by automated computational analysis using gene prediction method: Protein Homology.;codon_start=1;inference=COORDINATES: similar to AA sequence:RefSeq:WP_019743140.1;product=excalibur calcium-binding domain-containing protein;protein_id=PRJNA547679:FJP00_02130;transl_table=11;translation=length.89
FJP00_02135	scaffold7	215874	CDS	98509	99264	+	FJP00_02135;Note=Derived by automated computational analysis using gene prediction method: Protein Homology.;codon_start=1;inference=COORDINATES: similar to AA sequence:RefSeq:WP_008347194.1;product=HAD family phosphatase;protein_id=PRJNA547679:FJP00_02135;transl_table=11;translation=length.251
FJP00_02140	scaffold7	215874	CDS	99447	100205	+	FJP00_02140;Note=Derived by automated computational analysis using gene prediction method: Protein Homology.;codon_start=1;inference=COORDINATES: similar to AA sequence:RefSeq:WP_017358496.1;product=LamB/YcsF family protein;protein_id=PRJNA547679:FJP00_02140;transl_table=11;translation=length.252
FJP00_02145	scaffold7	215874	CDS	100232	101449	+	FJP00_02145;Note=Derived by automated computational analysis using gene prediction method: Protein Homology.;codon_start=1;inference=COORDINATES: similar to AA sequence:RefSeq:WP_007498097.1;product=divalent metal cation transporter;protein_id=PRJNA547679:FJP00_02145;transl_table=11;translation=length.405
FJP00_02150	scaffold7	215874	CDS	101455	102246	+	FJP00_02150;Note=Derived by automated computational analysis using gene prediction method: Protein Homology.;codon_start=1;inference=COORDINATES: similar to AA sequence:RefSeq:WP_008357085.1;product=putative hydro-lyase;protein_id=PRJNA547679:FJP00_02150;transl_table=11;translation=length.263
FJP00_02155	scaffold7	215874	CDS	102265	103011	+	FJP00_02155;product=5-oxoprolinase subunit PxpB;protein_id=PRJNA547679:FJP00_02155;transl_table=11;translation=length.248
FJP00_02160	scaffold7	215874	CDS	103008	104054	+	FJP00_02160;Note=Derived by automated computational analysis using gene prediction method: Protein Homology.;codon_start=1;inference=COORDINATES: similar to AA sequence:RefSeq:WP_007498094.1;product=biotin-dependent carboxyltransferase family protein;protein_id=PRJNA547679:FJP00_02160;transl_table=11;translation=length.348
FJP00_02165	scaffold7	215874	CDS	104038	104808	+	FJP00_02165;Note=Derived by automated computational analysis using gene prediction method: Protein Homology.;codon_start=1;inference=COORDINATES: similar to AA sequence:RefSeq:WP_007498093.1;product=IclR family transcriptional regulator;protein_id=PRJNA547679:FJP00_02165;transl_table=11;translation=length.256
FJP00_02170	scaffold7	215874	CDS	104842	105477	-	FJP00_02170;Note=Derived by automated computational analysis using gene prediction method: Protein Homology.;codon_start=1;inference=COORDINATES: similar to AA sequence:RefSeq:NP_391234.1;product=FMN-dependent NADH-azoreductase;protein_id=PRJNA547679:FJP00_02170;transl_table=11;translation=length.211
FJP00_02175	scaffold7	215874	CDS	105884	106516	+	FJP00_02175;Note=Derived by automated computational analysis using gene prediction method: Protein Homology.;codon_start=1;inference=COORDINATES: similar to AA sequence:RefSeq:WP_012008948.1;product=spore gernimation protein;protein_id=PRJNA547679:FJP00_02175;transl_table=11;translation=length.210
FJP00_02180	scaffold7	215874	CDS	106606	107688	+	FJP00_02180;Note=Derived by automated computational analysis using gene prediction method: Protein Homology.;codon_start=1;inference=COORDINATES: similar to AA sequence:RefSeq:WP_017358491.1;product=linear amide C-N hydrolase;protein_id=PRJNA547679:FJP00_02180;transl_table=11;translation=length.360
FJP00_02185	scaffold7	215874	CDS	107820	109907	+	FJP00_02185;Note=Derived by automated computational analysis using gene prediction method: Protein Homology.;codon_start=1;inference=COORDINATES: similar to AA sequence:RefSeq:WP_008347174.1;product=BglG family transcription antiterminator;protein_id=PRJNA547679:FJP00_02185;transl_table=11;translation=length.695
FJP00_02190	scaffold7	215874	CDS	109924	110532	-	FJP00_02190;Note=Derived by automated computational analysis using gene prediction method: Protein Homology.;codon_start=1;inference=COORDINATES: similar to AA sequence:RefSeq:WP_017358489.1;product=class I SAM-dependent methyltransferase;protein_id=PRJNA547679:FJP00_02190;transl_table=11;translation=length.202
FJP00_02195	scaffold7	215874	CDS	110689	111558	+	FJP00_02195;Note=Derived by automated computational analysis using gene prediction method: Protein Homology.;codon_start=1;inference=COORDINATES: similar to AA sequence:RefSeq:WP_017358488.1;product=SDR family oxidoreductase;protein_id=PRJNA547679:FJP00_02195;transl_table=11;translation=length.289
FJP00_02200	scaffold7	215874	CDS	111853	112275	+	FJP00_02200;Note=Derived by automated computational analysis using gene prediction method: Protein Homology.;codon_start=1;inference=COORDINATES: similar to AA sequence:RefSeq:WP_008347166.1;product=general stress protein;protein_id=PRJNA547679:FJP00_02200;transl_table=11;translation=length.140
FJP00_02205	scaffold7	215874	CDS	112718	112897	-	FJP00_02205;Note=Derived by automated computational analysis using gene prediction method: GeneMarkS-2+.;codon_start=1;inference=COORDINATES: ab initio prediction:GeneMarkS-2+;product=hypothetical protein;protein_id=PRJNA547679:FJP00_02205;transl_table=11;translation=length.59
FJP00_02210	scaffold7	215874	CDS	112894	113076	-	FJP00_02210;Note=Derived by automated computational analysis using gene prediction method: Protein Homology.;codon_start=1;inference=COORDINATES: similar to AA sequence:RefSeq:WP_008347162.1;product=hypothetical protein;protein_id=PRJNA547679:FJP00_02210;transl_table=11;translation=length.60
FJP00_02215	scaffold7	215874	CDS	113090	113308	-	FJP00_02215;Note=Derived by automated computational analysis using gene prediction method: Protein Homology.;codon_start=1;inference=COORDINATES: similar to AA sequence:RefSeq:WP_008347160.1;product=hypothetical protein;protein_id=PRJNA547679:FJP00_02215;transl_table=11;translation=length.72
FJP00_02220	scaffold7	215874	CDS	113481	115733	+	FJP00_02220;Note=Derived by automated computational analysis using gene prediction method: Protein Homology.;codon_start=1;inference=COORDINATES: similar to AA sequence:RefSeq:WP_003214008.1;product=hypothetical protein;protein_id=PRJNA547679:FJP00_02220;transl_table=11;translation=length.750
FJP00_02225	scaffold7	215874	CDS	115809	116105	-	FJP00_02225;Note=Derived by automated computational analysis using gene prediction method: Protein Homology.;codon_start=1;inference=COORDINATES: similar to AA sequence:RefSeq:WP_003214125.1;product=DUF3817 domain-containing protein;protein_id=PRJNA547679:FJP00_02225;transl_table=11;translation=length.98
FJP00_02230	scaffold7	215874	CDS	116235	116957	-	FJP00_02230;Note=Derived by automated computational analysis using gene prediction method: Protein Homology.;codon_start=1;inference=COORDINATES: similar to AA sequence:RefSeq:WP_017366639.1;product=GntR family transcriptional regulator;protein_id=PRJNA547679:FJP00_02230;transl_table=11;translation=length.240
FJP00_02235	scaffold7	215874	CDS	117063	117893	+	FJP00_02235;Note=Derived by automated computational analysis using gene prediction method: Protein Homology.;codon_start=1;inference=COORDINATES: similar to AA sequence:RefSeq:WP_019257343.1;product=AraC family transcriptional regulator;protein_id=PRJNA547679:FJP00_02235;transl_table=11;translation=length.276
FJP00_02240	scaffold7	215874	CDS	117883	118815	+	FJP00_02240;Note=Derived by automated computational analysis using gene prediction method: Protein Homology.;codon_start=1;inference=COORDINATES: similar to AA sequence:RefSeq:WP_008347149.1;product=DMT family transporter;protein_id=PRJNA547679:FJP00_02240;transl_table=11;translation=length.310
FJP00_02245	scaffold7	215874	CDS	118914	119969	+	FJP00_02245;Note=Derived by automated computational analysis using gene prediction method: Protein Homology.;codon_start=1;inference=COORDINATES: similar to AA sequence:RefSeq:WP_017358420.1;product=tartrate dehydrogenase;protein_id=PRJNA547679:FJP00_02245;transl_table=11;translation=length.351
FJP00_02250	scaffold7	215874	pseudogene	120042	122226	+	FJP00_02250;pseudo=_no_value
FJP00_02255	scaffold7	215874	CDS	122424	123506	+	FJP00_02255;Note=Derived by automated computational analysis using gene prediction method: Protein Homology.;codon_start=1;inference=COORDINATES: similar to AA sequence:RefSeq:WP_003214245.1;product=glycosyl hydrolase lipoprotein;protein_id=PRJNA547679:FJP00_02255;transl_table=11;translation=length.360
FJP00_02260	scaffold7	215874	CDS	123487	124338	+	FJP00_02260;Note=Derived by automated computational analysis using gene prediction method: Protein Homology.;codon_start=1;inference=COORDINATES: similar to AA sequence:RefSeq:WP_008347141.1;product=GGDEF domain-containing protein;protein_id=PRJNA547679:FJP00_02260;transl_table=11;translation=length.283
FJP00_02265	scaffold7	215874	CDS	124328	126040	+	FJP00_02265;Note=Derived by automated computational analysis using gene prediction method: Protein Homology.;codon_start=1;inference=COORDINATES: similar to AA sequence:RefSeq:WP_019743137.1;product=DUF2334 domain-containing protein;protein_id=PRJNA547679:FJP00_02265;transl_table=11;translation=length.570
FJP00_02270	scaffold7	215874	CDS	126033	127301	+	FJP00_02270;Note=Derived by automated computational analysis using gene prediction method: Protein Homology.;codon_start=1;inference=COORDINATES: similar to AA sequence:RefSeq:NP_388311.1;product=glycosyltransferase family 2 protein;protein_id=PRJNA547679:FJP00_02270;transl_table=11;translation=length.422
FJP00_02275	scaffold7	215874	CDS	127306	129393	+	FJP00_02275;Note=Derived by automated computational analysis using gene prediction method: Protein Homology.;codon_start=1;inference=COORDINATES: similar to AA sequence:RefSeq:WP_019743135.1;product=cellulose biosynthesis cyclic di-GMP-binding regulatory protein BcsB;protein_id=PRJNA547679:FJP00_02275;transl_table=11;translation=length.695
FJP00_02280	scaffold7	215874	CDS	129721	131547	+	FJP00_02280;Note=Derived by automated computational analysis using gene prediction method: Protein Homology.;codon_start=1;inference=COORDINATES: similar to AA sequence:RefSeq:NP_388313.1;product=APC family permease;protein_id=PRJNA547679:FJP00_02280;transl_table=11;translation=length.608
FJP00_02285	scaffold7	215874	CDS	131615	133336	+	FJP00_02285;Note=Derived by automated computational analysis using gene prediction method: Protein Homology.;codon_start=1;inference=COORDINATES: similar to AA sequence:RefSeq:NP_388315.1;product=pyruvate oxidase;protein_id=PRJNA547679:FJP00_02285;transl_table=11;translation=length.573
FJP00_02290	scaffold7	215874	CDS	133569	135125	+	FJP00_02290;Note=Derived by automated computational analysis using gene prediction method: Protein Homology.;codon_start=1;inference=COORDINATES: similar to AA sequence:RefSeq:WP_003214309.1;product=transposase;protein_id=PRJNA547679:FJP00_02290;transl_table=11;translation=length.518
FJP00_02295	scaffold7	215874	CDS	135140	135649	+	FJP00_02295;Note=Derived by automated computational analysis using gene prediction method: Protein Homology.;codon_start=1;inference=COORDINATES: similar to AA sequence:RefSeq:WP_003213814.1;product=hypothetical protein;protein_id=PRJNA547679:FJP00_02295;transl_table=11;translation=length.169
FJP00_02300	scaffold7	215874	CDS	135944	136390	+	FJP00_02300;Note=Derived by automated computational analysis using gene prediction method: Protein Homology.;codon_start=1;inference=COORDINATES: similar to AA sequence:RefSeq:WP_000930862.1;product=hypothetical protein;protein_id=PRJNA547679:FJP00_02300;transl_table=11;translation=length.148
FJP00_02305	scaffold7	215874	CDS	136479	136703	+	FJP00_02305;Note=Derived by automated computational analysis using gene prediction method: Protein Homology.;codon_start=1;inference=COORDINATES: similar to AA sequence:RefSeq:WP_008346968.1;product=hypothetical protein;protein_id=PRJNA547679:FJP00_02305;transl_table=11;translation=length.74
FJP00_02310	scaffold7	215874	CDS	136744	137007	-	FJP00_02310;Note=Derived by automated computational analysis using gene prediction method: Protein Homology.;codon_start=1;inference=COORDINATES: similar to AA sequence:RefSeq:WP_008346966.1;product=response regulator;protein_id=PRJNA547679:FJP00_02310;transl_table=11;translation=length.87
FJP00_02315	scaffold7	215874	CDS	137106	137675	-	FJP00_02315;Note=Derived by automated computational analysis using gene prediction method: Protein Homology.;codon_start=1;inference=COORDINATES: similar to AA sequence:RefSeq:WP_017358408.1;product=GNAT family N-acetyltransferase;protein_id=PRJNA547679:FJP00_02315;transl_table=11;translation=length.189
FJP00_02320	scaffold7	215874	CDS	137747	139024	-	FJP00_02320;Note=Derived by automated computational analysis using gene prediction method: Protein Homology.;codon_start=1;inference=COORDINATES: similar to AA sequence:RefSeq:WP_008362186.1;product=divalent metal cation transporter;protein_id=PRJNA547679:FJP00_02320;transl_table=11;translation=length.425
FJP00_02325	scaffold7	215874	CDS	139246	139506	-	FJP00_02325;Note=Derived by automated computational analysis using gene prediction method: Protein Homology.;codon_start=1;inference=COORDINATES: similar to AA sequence:RefSeq:WP_003214275.1;product=GlsB/YeaQ/YmgE family stress response membrane protein;protein_id=PRJNA547679:FJP00_02325;transl_table=11;translation=length.86
FJP00_02330	scaffold7	215874	CDS	139663	140493	+	FJP00_02330;Note=Derived by automated computational analysis using gene prediction method: Protein Homology.;codon_start=1;inference=COORDINATES: similar to AA sequence:RefSeq:WP_008346956.1;product=EcsC family protein;protein_id=PRJNA547679:FJP00_02330;transl_table=11;translation=length.276
FJP00_02335	scaffold7	215874	CDS	140519	141616	-	FJP00_02335;Note=Derived by automated computational analysis using gene prediction method: Protein Homology.;codon_start=1;inference=COORDINATES: similar to AA sequence:RefSeq:WP_019744202.1;product=TRAP transporter substrate-binding protein;protein_id=PRJNA547679:FJP00_02335;transl_table=11;translation=length.365
FJP00_02340	scaffold7	215874	CDS	141685	143304	+	FJP00_02340;Note=Derived by automated computational analysis using gene prediction method: Protein Homology.;codon_start=1;inference=COORDINATES: similar to AA sequence:RefSeq:WP_008346953.1;product=sensor histidine kinase;protein_id=PRJNA547679:FJP00_02340;transl_table=11;translation=length.539
FJP00_02345	scaffold7	215874	CDS	143301	143984	+	FJP00_02345;Note=Derived by automated computational analysis using gene prediction method: Protein Homology.;codon_start=1;inference=COORDINATES: similar to AA sequence:RefSeq:WP_003214207.1;product=response regulator;protein_id=PRJNA547679:FJP00_02345;transl_table=11;translation=length.227
FJP00_02350	scaffold7	215874	CDS	144108	145376	+	FJP00_02350;Note=Derived by automated computational analysis using gene prediction method: Protein Homology.;codon_start=1;inference=COORDINATES: similar to AA sequence:RefSeq:WP_008361851.1;product=dicarboxylate/amino acid:cation symporter;protein_id=PRJNA547679:FJP00_02350;transl_table=11;translation=length.422
FJP00_02355	scaffold7	215874	CDS	145573	146595	+	FJP00_02355;Note=Derived by automated computational analysis using gene prediction method: Protein Homology.;codon_start=1;inference=COORDINATES: similar to AA sequence:RefSeq:WP_008361852.1;product=AI-2E family transporter;protein_id=PRJNA547679:FJP00_02355;transl_table=11;translation=length.340
FJP00_02360	scaffold7	215874	CDS	146869	148110	+	FJP00_02360;Note=Derived by automated computational analysis using gene prediction method: Protein Homology.;codon_start=1;inference=COORDINATES: similar to AA sequence:RefSeq:WP_003179089.1;product=dicarboxylate/amino acid:cation symporter;protein_id=PRJNA547679:FJP00_02360;transl_table=11;translation=length.413
FJP00_02365	scaffold7	215874	CDS	148235	149146	+	FJP00_02365;Note=Derived by automated computational analysis using gene prediction method: Protein Homology.;codon_start=1;inference=COORDINATES: similar to AA sequence:RefSeq:WP_007496511.1;product=ABC transporter ATP-binding protein;protein_id=PRJNA547679:FJP00_02365;transl_table=11;translation=length.303
FJP00_02370	scaffold7	215874	CDS	149139	149906	+	FJP00_02370;Note=Derived by automated computational analysis using gene prediction method: Protein Homology.;codon_start=1;inference=COORDINATES: similar to AA sequence:RefSeq:WP_003214257.1;product=ABC transporter permease;protein_id=PRJNA547679:FJP00_02370;transl_table=11;translation=length.255
FJP00_02375	scaffold7	215874	CDS	150024	150359	+	FJP00_02375;Note=Derived by automated computational analysis using gene prediction method: Protein Homology.;codon_start=1;inference=COORDINATES: similar to AA sequence:RefSeq:WP_017366657.1;product=hypothetical protein;protein_id=PRJNA547679:FJP00_02375;transl_table=11;translation=length.111
FJP00_02380	scaffold7	215874	CDS	150454	150603	-	FJP00_02380;product=Fur-regulated basic protein FbpB;protein_id=PRJNA547679:FJP00_02380;transl_table=11;translation=length.49
FJP00_02385	scaffold7	215874	CDS	150919	151239	-	FJP00_02385;Note=Derived by automated computational analysis using gene prediction method: Protein Homology.;codon_start=1;inference=COORDINATES: similar to AA sequence:RefSeq:NP_388336.1;product=thioredoxin family protein;protein_id=PRJNA547679:FJP00_02385;transl_table=11;translation=length.106
FJP00_02390	scaffold7	215874	CDS	151424	152506	+	FJP00_02390;Note=Derived by automated computational analysis using gene prediction method: Protein Homology.;codon_start=1;inference=COORDINATES: similar to AA sequence:RefSeq:WP_017358403.1;product=D-alanine--D-alanine ligase;protein_id=PRJNA547679:FJP00_02390;transl_table=11;translation=length.360
FJP00_02395	scaffold7	215874	CDS	152587	153951	+	FJP00_02395;Note=Derived by automated computational analysis using gene prediction method: Protein Homology.;codon_start=1;inference=COORDINATES: similar to AA sequence:RefSeq:WP_007496502.1;product=UDP-N-acetylmuramoyl-tripeptide--D-alanyl-D- alanine ligase;protein_id=PRJNA547679:FJP00_02395;transl_table=11;translation=length.454
FJP00_02400	scaffold7	215874	CDS	153970	154662	+	FJP00_02400;Note=Derived by automated computational analysis using gene prediction method: Protein Homology.;codon_start=1;inference=COORDINATES: similar to AA sequence:RefSeq:WP_008346929.1;product=alpha/beta fold hydrolase;protein_id=PRJNA547679:FJP00_02400;transl_table=11;translation=length.230
FJP00_02405	scaffold7	215874	CDS	154790	155128	+	FJP00_02405;Note=Derived by automated computational analysis using gene prediction method: Protein Homology.;codon_start=1;inference=COORDINATES: similar to AA sequence:RefSeq:WP_008346926.1;product=n-acetylglutamate synthase;protein_id=PRJNA547679:FJP00_02405;transl_table=11;translation=length.112
FJP00_02410	scaffold7	215874	CDS	155243	156793	+	FJP00_02410;Note=Derived by automated computational analysis using gene prediction method: Protein Homology.;codon_start=1;inference=COORDINATES: similar to AA sequence:RefSeq:WP_008346924.1;product=DEAD/DEAH box helicase;protein_id=PRJNA547679:FJP00_02410;transl_table=11;translation=length.516
FJP00_02415	scaffold7	215874	CDS	156909	157388	+	FJP00_02415;Note=Derived by automated computational analysis using gene prediction method: Protein Homology.;codon_start=1;inference=COORDINATES: similar to AA sequence:RefSeq:WP_008346922.1;product=hypothetical protein;protein_id=PRJNA547679:FJP00_02415;transl_table=11;translation=length.159
FJP00_02420	scaffold7	215874	CDS	157378	158874	+	FJP00_02420;Note=Derived by automated computational analysis using gene prediction method: Protein Homology.;codon_start=1;inference=COORDINATES: similar to AA sequence:RefSeq:WP_017366662.1;product=hypothetical protein;protein_id=PRJNA547679:FJP00_02420;transl_table=11;translation=length.498
FJP00_02425	scaffold7	215874	CDS	158928	159533	-	FJP00_02425;Note=Derived by automated computational analysis using gene prediction method: Protein Homology.;codon_start=1;inference=COORDINATES: similar to AA sequence:RefSeq:WP_012008991.1;product=rhomboid family intramembrane serine protease;protein_id=PRJNA547679:FJP00_02425;transl_table=11;translation=length.201
FJP00_02430	scaffold7	215874	CDS	159628	159993	+	FJP00_02430;Note=Derived by automated computational analysis using gene prediction method: Protein Homology.;codon_start=1;inference=COORDINATES: similar to AA sequence:RefSeq:WP_017358398.1;product=holo-ACP synthase;protein_id=PRJNA547679:FJP00_02430;transl_table=11;translation=length.121
FJP00_02435	scaffold7	215874	CDS	160154	161170	+	FJP00_02435;Note=Derived by automated computational analysis using gene prediction method: Protein Homology.;codon_start=1;inference=COORDINATES: similar to AA sequence:RefSeq:NP_388344.2;product=outer membrane lipoprotein carrier protein LolA;protein_id=PRJNA547679:FJP00_02435;transl_table=11;translation=length.338
FJP00_02440	scaffold7	215874	CDS	161312	162493	+	FJP00_02440;product=alanine racemase;protein_id=PRJNA547679:FJP00_02440;transl_table=11;translation=length.393
FJP00_02445	scaffold7	215874	CDS	162788	163069	+	FJP00_02445;Note=Derived by automated computational analysis using gene prediction method: Protein Homology.;codon_start=1;inference=COORDINATES: similar to AA sequence:RefSeq:WP_012008995.1;product=antitoxin endoai;protein_id=PRJNA547679:FJP00_02445;transl_table=11;translation=length.93
FJP00_02450	scaffold7	215874	CDS	163074	163424	+	FJP00_02450;product=type II toxin-antitoxin system endoribonuclease NdoA;protein_id=PRJNA547679:FJP00_02450;transl_table=11;translation=length.116
FJP00_02455	scaffold7	215874	CDS	163541	164371	+	FJP00_02455;Note=Derived by automated computational analysis using gene prediction method: Protein Homology.;codon_start=1;inference=COORDINATES: similar to AA sequence:RefSeq:WP_017358395.1;product=STAS domain-containing protein;protein_id=PRJNA547679:FJP00_02455;transl_table=11;translation=length.276
FJP00_02460	scaffold7	215874	CDS	164376	164744	+	FJP00_02460;Note=Derived by automated computational analysis using gene prediction method: Protein Homology.;codon_start=1;inference=COORDINATES: similar to AA sequence:RefSeq:WP_008359559.1;product=STAS domain-containing protein;protein_id=PRJNA547679:FJP00_02460;transl_table=11;translation=length.122
FJP00_02465	scaffold7	215874	CDS	164747	165148	+	FJP00_02465;Note=Derived by automated computational analysis using gene prediction method: Protein Homology.;codon_start=1;inference=COORDINATES: similar to AA sequence:RefSeq:NP_388350.1;product=anti-sigma regulatory factor;protein_id=PRJNA547679:FJP00_02465;transl_table=11;translation=length.133
FJP00_02470	scaffold7	215874	CDS	165159	166166	+	FJP00_02470;Note=Derived by automated computational analysis using gene prediction method: Protein Homology.;codon_start=1;inference=COORDINATES: similar to AA sequence:RefSeq:NP_388351.1;product=PP2C family protein-serine/threonine phosphatase;protein_id=PRJNA547679:FJP00_02470;transl_table=11;translation=length.335
FJP00_02475	scaffold7	215874	CDS	166226	166555	+	FJP00_02475;Note=This anti-anti-sigma factor%2C or anti-sigma factor antagonist%2C belongs to a family that includes characterized members SpoIIAA%2C RsbV%2C RsfA%2C and RsfB%3B Derived by automated computational analysis using gene prediction method: Protein Homology.;codon_start=1;inference=COORDINATES: similar to AA sequence:RefSeq:WP_019744215.1;product=anti-sigma factor antagonist;protein_id…
FJP00_02480	scaffold7	215874	CDS	166552	167040	+	FJP00_02480;product=anti-sigma B factor RsbW;protein_id=PRJNA547679:FJP00_02480;transl_table=11;translation=length.162
FJP00_02485	scaffold7	215874	CDS	167006	167794	+	FJP00_02485;product=RNA polymerase sigma factor SigB;protein_id=PRJNA547679:FJP00_02485;transl_table=11;translation=length.262
FJP00_02490	scaffold7	215874	CDS	167794	168393	+	FJP00_02490;Note=Derived by automated computational analysis using gene prediction method: Protein Homology.;codon_start=1;inference=COORDINATES: similar to AA sequence:RefSeq:WP_017358391.1;product=phosphoserine phosphatase;protein_id=PRJNA547679:FJP00_02490;transl_table=11;translation=length.199
FJP00_02495	scaffold7	215874	CDS	168470	170629	+	FJP00_02495;Note=Derived by automated computational analysis using gene prediction method: Protein Homology.;codon_start=1;inference=COORDINATES: similar to AA sequence:RefSeq:WP_017366665.1;product=RNA-binding transcriptional accessory protein;protein_id=PRJNA547679:FJP00_02495;transl_table=11;translation=length.719
FJP00_02500	scaffold7	215874	CDS	170649	170783	-	FJP00_02500;product=cortex morphogenetic protein CmpA;protein_id=PRJNA547679:FJP00_02500;transl_table=11;translation=length.44
FJP00_02505	scaffold7	215874	CDS	170883	171356	+	FJP00_02505;Note=Derived by automated computational analysis using gene prediction method: Protein Homology.;codon_start=1;inference=COORDINATES: similar to AA sequence:RefSeq:WP_008359575.1;product=SprT family protein;protein_id=PRJNA547679:FJP00_02505;transl_table=11;translation=length.157
FJP00_02510	scaffold7	215874	CDS	171556	172533	+	FJP00_02510;Note=Derived by automated computational analysis using gene prediction method: Protein Homology.;codon_start=1;inference=COORDINATES: similar to AA sequence:RefSeq:WP_019744217.1;product=thiamine pyrophosphate-dependent dehydrogenase E1 component subunit alpha;protein_id=PRJNA547679:FJP00_02510;transl_table=11;translation=length.325
FJP00_02515	scaffold7	215874	CDS	172553	173590	+	FJP00_02515;Note=Derived by automated computational analysis using gene prediction method: Protein Homology.;codon_start=1;inference=COORDINATES: similar to AA sequence:RefSeq:WP_017358387.1;product=alpha-ketoacid dehydrogenase subunit beta;protein_id=PRJNA547679:FJP00_02515;transl_table=11;translation=length.345
FJP00_02520	scaffold7	215874	CDS	173608	174747	+	FJP00_02520;Note=Derived by automated computational analysis using gene prediction method: Protein Homology.;codon_start=1;inference=COORDINATES: similar to AA sequence:RefSeq:WP_017358386.1;product=2-oxo acid dehydrogenase subunit E2;protein_id=PRJNA547679:FJP00_02520;transl_table=11;translation=length.379
FJP00_02525	scaffold7	215874	CDS	174764	176143	+	FJP00_02525;product=dihydrolipoyl dehydrogenase;protein_id=PRJNA547679:FJP00_02525;transl_table=11;translation=length.459
FJP00_02530	scaffold7	215874	CDS	176247	178094	+	FJP00_02530;Note=Derived by automated computational analysis using gene prediction method: Protein Homology.;codon_start=1;inference=COORDINATES: similar to AA sequence:RefSeq:WP_017358384.1;product=sigma-54-dependent Fis family transcriptional regulator;protein_id=PRJNA547679:FJP00_02530;transl_table=11;translation=length.615
FJP00_02535	scaffold7	215874	tRNA	178318	178392	+	FJP00_02535;anticodon=(pos:178350..178352%2Caa:Asn%2Cseq:gtt);inference=COORDINATES: profile:tRNAscan-SE:1.23;product=tRNA-Asn
FJP00_02540	scaffold7	215874	tRNA	178397	178487	+	FJP00_02540;anticodon=(pos:178431..178433%2Caa:Ser%2Cseq:gct);inference=COORDINATES: profile:tRNAscan-SE:1.23;product=tRNA-Ser
FJP00_02545	scaffold7	215874	tRNA	178497	178568	+	FJP00_02545;anticodon=(pos:178530..178532%2Caa:Glu%2Cseq:ttc);inference=COORDINATES: profile:tRNAscan-SE:1.23;product=tRNA-Glu
FJP00_02550	scaffold7	215874	tRNA	178589	178663	+	FJP00_02550;anticodon=(pos:178621..178623%2Caa:Gln%2Cseq:ttg);inference=COORDINATES: profile:tRNAscan-SE:1.23;product=tRNA-Gln
FJP00_02555	scaffold7	215874	tRNA	178695	178770	+	FJP00_02555;anticodon=(pos:178728..178730%2Caa:Lys%2Cseq:ttt);inference=COORDINATES: profile:tRNAscan-SE:1.23;product=tRNA-Lys
FJP00_02560	scaffold7	215874	tRNA	178778	178860	+	FJP00_02560;anticodon=(pos:178812..178814%2Caa:Leu%2Cseq:tag);inference=COORDINATES: profile:tRNAscan-SE:1.23;product=tRNA-Leu
FJP00_02565	scaffold7	215874	tRNA	178909	178992	+	FJP00_02565;anticodon=(pos:178942..178944%2Caa:Leu%2Cseq:gag);inference=COORDINATES: profile:tRNAscan-SE:1.23;product=tRNA-Leu
FJP00_02570	scaffold7	215874	pseudogene	179105	179279	-	FJP00_02570;pseudo=_no_value
FJP00_02575	scaffold7	215874	CDS	179689	180234	+	FJP00_02575;Note=Derived by automated computational analysis using gene prediction method: Protein Homology.;codon_start=1;inference=COORDINATES: similar to AA sequence:RefSeq:WP_008346879.1;product=HAD-IIIA family hydrolase;protein_id=PRJNA547679:FJP00_02575;transl_table=11;translation=length.181
FJP00_02580	scaffold7	215874	CDS	180753	181316	-	FJP00_02580;Note=Derived by automated computational analysis using gene prediction method: Protein Homology.;codon_start=1;inference=COORDINATES: similar to AA sequence:RefSeq:WP_014478932.1;product=GNAT family N-acetyltransferase;protein_id=PRJNA547679:FJP00_02580;transl_table=11;translation=length.187
FJP00_02585	scaffold7	215874	CDS	181531	182043	+	FJP00_02585;Note=Derived by automated computational analysis using gene prediction method: Protein Homology.;codon_start=1;inference=COORDINATES: similar to AA sequence:RefSeq:WP_008346767.1;product=GrpB family protein;protein_id=PRJNA547679:FJP00_02585;transl_table=11;translation=length.170
FJP00_02590	scaffold7	215874	CDS	182267	182470	+	FJP00_02590;product=cold shock protein CspC;protein_id=PRJNA547679:FJP00_02590;transl_table=11;translation=length.67
FJP00_02595	scaffold7	215874	CDS	182813	184417	+	FJP00_02595;Note=Derived by automated computational analysis using gene prediction method: Protein Homology.;codon_start=1;inference=COORDINATES: similar to AA sequence:RefSeq:WP_008346763.1;product=hypothetical protein;protein_id=PRJNA547679:FJP00_02595;transl_table=11;translation=length.534
FJP00_02600	scaffold7	215874	CDS	184452	184835	+	FJP00_02600;Note=Derived by automated computational analysis using gene prediction method: Protein Homology.;codon_start=1;inference=COORDINATES: similar to AA sequence:RefSeq:WP_008346761.1;product=hypothetical protein;protein_id=PRJNA547679:FJP00_02600;transl_table=11;translation=length.127
FJP00_02605	scaffold7	215874	CDS	184957	186006	-	FJP00_02605;Note=Derived by automated computational analysis using gene prediction method: Protein Homology.;codon_start=1;inference=COORDINATES: similar to AA sequence:RefSeq:NP_390579.2;product=NAD(P)-dependent alcohol dehydrogenase;protein_id=PRJNA547679:FJP00_02605;transl_table=11;translation=length.349
FJP00_02610	scaffold7	215874	CDS	186202	186603	+	FJP00_02610;Note=Derived by automated computational analysis using gene prediction method: Protein Homology.;codon_start=1;inference=COORDINATES: similar to AA sequence:RefSeq:WP_008346757.1;product=MerR family transcriptional regulator;protein_id=PRJNA547679:FJP00_02610;transl_table=11;translation=length.133
FJP00_02615	scaffold7	215874	CDS	186647	187375	-	FJP00_02615;Note=Derived by automated computational analysis using gene prediction method: Protein Homology.;codon_start=1;inference=COORDINATES: similar to AA sequence:RefSeq:NP_391786.1;product=glycosyl hydrolase family protein;protein_id=PRJNA547679:FJP00_02615;transl_table=11;translation=length.242
FJP00_02620	scaffold7	215874	CDS	187647	188219	+	FJP00_02620;Note=Derived by automated computational analysis using gene prediction method: Protein Homology.;codon_start=1;inference=COORDINATES: similar to AA sequence:RefSeq:WP_017358454.1;product=TetR/AcrR family transcriptional regulator;protein_id=PRJNA547679:FJP00_02620;transl_table=11;translation=length.190
FJP00_02625	scaffold7	215874	CDS	188299	189738	+	FJP00_02625;Note=Derived by automated computational analysis using gene prediction method: Protein Homology.;codon_start=1;inference=COORDINATES: similar to AA sequence:RefSeq:WP_012009017.1;product=multidrug efflux MFS transporter;protein_id=PRJNA547679:FJP00_02625;transl_table=11;translation=length.479
FJP00_02630	scaffold7	215874	CDS	189932	190825	+	FJP00_02630;Note=Derived by automated computational analysis using gene prediction method: Protein Homology.;codon_start=1;inference=COORDINATES: similar to AA sequence:RefSeq:WP_008346740.1;product=alpha/beta hydrolase;protein_id=PRJNA547679:FJP00_02630;transl_table=11;translation=length.297
FJP00_02635	scaffold7	215874	pseudogene	190928	191056	+	FJP00_02635;pseudo=_no_value
FJP00_02640	scaffold7	215874	CDS	191224	191985	+	FJP00_02640;Note=Derived by automated computational analysis using gene prediction method: Protein Homology.;codon_start=1;inference=COORDINATES: similar to AA sequence:RefSeq:WP_017358450.1;product=SDR family NAD(P)-dependent oxidoreductase;protein_id=PRJNA547679:FJP00_02640;transl_table=11;translation=length.253
FJP00_02645	scaffold7	215874	pseudogene	192202	192592	-	FJP00_02645;pseudo=_no_value
FJP00_02650	scaffold7	215874	CDS	192870	194018	+	FJP00_02650;Note=Derived by automated computational analysis using gene prediction method: Protein Homology.;codon_start=1;inference=COORDINATES: similar to AA sequence:RefSeq:WP_017358448.1;product=type II asparaginase;protein_id=PRJNA547679:FJP00_02650;transl_table=11;translation=length.382
FJP00_02655	scaffold7	215874	CDS	194054	194938	-	FJP00_02655;Note=Derived by automated computational analysis using gene prediction method: Protein Homology.;codon_start=1;inference=COORDINATES: similar to AA sequence:RefSeq:WP_017366679.1;product=alpha/beta hydrolase;protein_id=PRJNA547679:FJP00_02655;transl_table=11;translation=length.294
FJP00_02660	scaffold7	215874	CDS	194995	195447	-	FJP00_02660;Note=Derived by automated computational analysis using gene prediction method: Protein Homology.;codon_start=1;inference=COORDINATES: similar to AA sequence:RefSeq:WP_019743356.1;product=winged helix-turn-helix transcriptional regulator;protein_id=PRJNA547679:FJP00_02660;transl_table=11;translation=length.150
FJP00_02665	scaffold7	215874	CDS	195539	195730	-	FJP00_02665;Note=Derived by automated computational analysis using gene prediction method: Protein Homology.;codon_start=1;inference=COORDINATES: similar to AA sequence:RefSeq:WP_008346727.1;product=hypothetical protein;protein_id=PRJNA547679:FJP00_02665;transl_table=11;translation=length.63
FJP00_02670	scaffold7	215874	CDS	195868	196473	+	FJP00_02670;Note=Derived by automated computational analysis using gene prediction method: Protein Homology.;codon_start=1;inference=COORDINATES: similar to AA sequence:RefSeq:WP_019743354.1;product=TetR/AcrR family transcriptional regulator;protein_id=PRJNA547679:FJP00_02670;transl_table=11;translation=length.201
FJP00_02675	scaffold7	215874	CDS	196505	197701	+	FJP00_02675;Note=Derived by automated computational analysis using gene prediction method: Protein Homology.;codon_start=1;inference=COORDINATES: similar to AA sequence:RefSeq:WP_007409175.1;product=MFS transporter;protein_id=PRJNA547679:FJP00_02675;transl_table=11;translation=length.398
FJP00_02680	scaffold7	215874	CDS	197840	198868	+	FJP00_02680;Note=Derived by automated computational analysis using gene prediction method: Protein Homology.;codon_start=1;inference=COORDINATES: similar to AA sequence:RefSeq:WP_017358444.1;product=acyltransferase;protein_id=PRJNA547679:FJP00_02680;transl_table=11;translation=length.342
FJP00_02685	scaffold7	215874	CDS	199058	199846	+	FJP00_02685;Note=Derived by automated computational analysis using gene prediction method: Protein Homology.;codon_start=1;inference=COORDINATES: similar to AA sequence:RefSeq:WP_017358438.1;product=GNAT family N-acetyltransferase;protein_id=PRJNA547679:FJP00_02685;transl_table=11;translation=length.262
FJP00_02690	scaffold7	215874	CDS	199838	200311	-	FJP00_02690;Note=Derived by automated computational analysis using gene prediction method: Protein Homology.;codon_start=1;inference=COORDINATES: similar to AA sequence:RefSeq:WP_017366687.1;product=GNAT family N-acetyltransferase;protein_id=PRJNA547679:FJP00_02690;transl_table=11;translation=length.157
FJP00_02695	scaffold7	215874	CDS	200353	200622	+	FJP00_02695;Note=Derived by automated computational analysis using gene prediction method: Protein Homology.;codon_start=1;inference=COORDINATES: similar to AA sequence:RefSeq:WP_003214041.1;product=hypothetical protein;protein_id=PRJNA547679:FJP00_02695;transl_table=11;translation=length.89
FJP00_02700	scaffold7	215874	CDS	200619	201158	-	FJP00_02700;Note=Derived by automated computational analysis using gene prediction method: Protein Homology.;codon_start=1;inference=COORDINATES: similar to AA sequence:RefSeq:WP_012009033.1;product=GNAT family N-acetyltransferase;protein_id=PRJNA547679:FJP00_02700;transl_table=11;translation=length.179
FJP00_02705	scaffold7	215874	CDS	201155	201550	-	FJP00_02705;Note=Derived by automated computational analysis using gene prediction method: Protein Homology.;codon_start=1;inference=COORDINATES: similar to AA sequence:RefSeq:WP_017358436.1;product=VOC family protein;protein_id=PRJNA547679:FJP00_02705;transl_table=11;translation=length.131
FJP00_02710	scaffold7	215874	CDS	201619	202242	-	FJP00_02710;Note=Derived by automated computational analysis using gene prediction method: Protein Homology.;codon_start=1;inference=COORDINATES: similar to AA sequence:RefSeq:WP_019743583.1;product=GNAT family N-acetyltransferase;protein_id=PRJNA547679:FJP00_02710;transl_table=11;translation=length.207
FJP00_02715	scaffold7	215874	CDS	202392	202943	+	FJP00_02715;Note=Derived by automated computational analysis using gene prediction method: Protein Homology.;codon_start=1;inference=COORDINATES: similar to AA sequence:RefSeq:WP_017366691.1;product=TetR/AcrR family transcriptional regulator;protein_id=PRJNA547679:FJP00_02715;transl_table=11;translation=length.183
FJP00_02720	scaffold7	215874	CDS	203021	203563	+	FJP00_02720;Note=Derived by automated computational analysis using gene prediction method: Protein Homology.;codon_start=1;inference=COORDINATES: similar to AA sequence:RefSeq:WP_017366692.1;product=dihydrofolate reductase;protein_id=PRJNA547679:FJP00_02720;transl_table=11;translation=length.180
FJP00_02725	scaffold7	215874	CDS	203672	204145	+	FJP00_02725;Note=Derived by automated computational analysis using gene prediction method: Protein Homology.;codon_start=1;inference=COORDINATES: similar to AA sequence:RefSeq:WP_017358433.1;product=MarR family transcriptional regulator;protein_id=PRJNA547679:FJP00_02725;transl_table=11;translation=length.157
FJP00_02730	scaffold7	215874	CDS	204129	204752	+	FJP00_02730;Note=Derived by automated computational analysis using gene prediction method: Protein Homology.;codon_start=1;inference=COORDINATES: similar to AA sequence:RefSeq:WP_017358432.1;product=nitroreductase family protein;protein_id=PRJNA547679:FJP00_02730;transl_table=11;translation=length.207
FJP00_02735	scaffold7	215874	CDS	204770	205822	+	FJP00_02735;Note=Derived by automated computational analysis using gene prediction method: Protein Homology.;codon_start=1;inference=COORDINATES: similar to AA sequence:RefSeq:WP_003179406.1;product=LLM class flavin-dependent oxidoreductase;protein_id=PRJNA547679:FJP00_02735;transl_table=11;translation=length.350
FJP00_02740	scaffold7	215874	CDS	206173	206466	+	FJP00_02740;Note=Derived by automated computational analysis using gene prediction method: Protein Homology.;codon_start=1;inference=COORDINATES: similar to AA sequence:RefSeq:WP_008346693.1;product=hypothetical protein;protein_id=PRJNA547679:FJP00_02740;transl_table=11;translation=length.97
FJP00_02745	scaffold7	215874	CDS	206499	207062	-	FJP00_02745;Note=Derived by automated computational analysis using gene prediction method: Protein Homology.;codon_start=1;inference=COORDINATES: similar to AA sequence:RefSeq:WP_003214401.1;product=helix-turn-helix domain-containing protein;protein_id=PRJNA547679:FJP00_02745;transl_table=11;translation=length.187
FJP00_02750	scaffold7	215874	CDS	207173	207760	+	FJP00_02750;Note=Derived by automated computational analysis using gene prediction method: Protein Homology.;codon_start=1;inference=COORDINATES: similar to AA sequence:RefSeq:WP_003214091.1;product=lysine transporter LysE;protein_id=PRJNA547679:FJP00_02750;transl_table=11;translation=length.195
FJP00_02755	scaffold7	215874	CDS	207765	208316	-	FJP00_02755;Note=Derived by automated computational analysis using gene prediction method: Protein Homology.;codon_start=1;inference=COORDINATES: similar to AA sequence:RefSeq:WP_019743587.1;product=GNAT family N-acetyltransferase;protein_id=PRJNA547679:FJP00_02755;transl_table=11;translation=length.183
FJP00_02760	scaffold7	215874	CDS	208440	208625	+	FJP00_02760;Note=Derived by automated computational analysis using gene prediction method: Protein Homology.;codon_start=1;inference=COORDINATES: similar to AA sequence:RefSeq:WP_008346686.1;product=CsbD family protein;protein_id=PRJNA547679:FJP00_02760;transl_table=11;translation=length.61
FJP00_02765	scaffold7	215874	CDS	208774	209436	+	FJP00_02765;Note=Derived by automated computational analysis using gene prediction method: Protein Homology.;codon_start=1;inference=COORDINATES: similar to AA sequence:RefSeq:WP_008346684.1;product=O-methyltransferase;protein_id=PRJNA547679:FJP00_02765;transl_table=11;translation=length.220
FJP00_02770	scaffold7	215874	CDS	209473	209799	-	FJP00_02770;Note=Derived by automated computational analysis using gene prediction method: Protein Homology.;codon_start=1;inference=COORDINATES: similar to AA sequence:RefSeq:WP_008359806.1;product=AzlD domain-containing protein;protein_id=PRJNA547679:FJP00_02770;transl_table=11;translation=length.108
FJP00_02775	scaffold7	215874	CDS	209796	210521	-	FJP00_02775;Note=Derived by automated computational analysis using gene prediction method: Protein Homology.;codon_start=1;inference=COORDINATES: similar to AA sequence:RefSeq:WP_019743588.1;product=AzlC family ABC transporter permease;protein_id=PRJNA547679:FJP00_02775;transl_table=11;translation=length.241
FJP00_02780	scaffold7	215874	CDS	210819	211694	+	FJP00_02780;Note=Derived by automated computational analysis using gene prediction method: Protein Homology.;codon_start=1;inference=COORDINATES: similar to AA sequence:RefSeq:WP_017358425.1;product=DMT family transporter;protein_id=PRJNA547679:FJP00_02780;transl_table=11;translation=length.291
FJP00_02785	scaffold7	215874	CDS	211771	212790	+	FJP00_02785;Note=Derived by automated computational analysis using gene prediction method: Protein Homology.;codon_start=1;inference=COORDINATES: similar to AA sequence:RefSeq:WP_017358424.1;product=LD-carboxypeptidase;protein_id=PRJNA547679:FJP00_02785;transl_table=11;translation=length.339
FJP00_02790	scaffold7	215874	CDS	212826	214076	-	FJP00_02790;Note=Derived by automated computational analysis using gene prediction method: Protein Homology.;codon_start=1;inference=COORDINATES: similar to AA sequence:RefSeq:WP_012009052.1;product=cation:dicarboxylase symporter family transporter;protein_id=PRJNA547679:FJP00_02790;transl_table=11;translation=length.416
FJP00_02795	scaffold7	215874	tRNA	214446	214522	+	FJP00_02795;anticodon=(pos:214480..214482%2Caa:Arg%2Cseq:acg);inference=COORDINATES: profile:tRNAscan-SE:1.23;product=tRNA-Arg
FJP00_02800	scaffold7	215874	tRNA	214534	214607	+	FJP00_02800;anticodon=(pos:214566..214568%2Caa:Gly%2Cseq:tcc);inference=COORDINATES: profile:tRNAscan-SE:1.23;product=tRNA-Gly
FJP00_02805	scaffold7	215874	rRNA	214741	216005	+	FJP00_02805;product=16S ribosomal RNA
FJP00_02810	scaffold3	308020	tRNA	13	89	+	FJP00_02810;anticodon=(pos:47..49%2Caa:Asp%2Cseq:gtc);inference=COORDINATES: profile:tRNAscan-SE:1.23;product=tRNA-Asp
FJP00_02815	scaffold3	308020	CDS	364	1341	+	FJP00_02815;Note=Derived by automated computational analysis using gene prediction method: Protein Homology.;codon_start=1;inference=COORDINATES: similar to AA sequence:RefSeq:WP_017359860.1;product=thiamine-phosphate kinase;protein_id=PRJNA547679:FJP00_02815;transl_table=11;translation=length.325
FJP00_02820	scaffold3	308020	CDS	1355	1831	+	FJP00_02820;product=tRNA (adenosine(37)-N6)-threonylcarbamoyltransferase complex ATPase subunit type 1 TsaE;protein_id=PRJNA547679:FJP00_02820;transl_table=11;translation=length.158
FJP00_02825	scaffold3	308020	CDS	1812	2501	+	FJP00_02825;product=tRNA (adenosine(37)-N6)-threonylcarbamoyltransferase complex dimerization subunit type 1 TsaB;protein_id=PRJNA547679:FJP00_02825;transl_table=11;translation=length.229
FJP00_02830	scaffold3	308020	CDS	2527	2955	+	FJP00_02830;product=ribosomal-protein-alanine N-acetyltransferase;protein_id=PRJNA547679:FJP00_02830;transl_table=11;translation=length.142
FJP00_02835	scaffold3	308020	CDS	2948	3976	+	FJP00_02835;product=tRNA (adenosine(37)-N6)-threonylcarbamoyltransferase complex transferase subunit TsaD;protein_id=PRJNA547679:FJP00_02835;transl_table=11;translation=length.342
FJP00_02840	scaffold3	308020	CDS	4247	6169	-	FJP00_02840;Note=Derived by automated computational analysis using gene prediction method: Protein Homology.;codon_start=1;inference=COORDINATES: similar to AA sequence:RefSeq:WP_017359856.1;product=ABC-F family ATP-binding cassette domain-containing protein;protein_id=PRJNA547679:FJP00_02840;transl_table=11;translation=length.640
FJP00_02845	scaffold3	308020	CDS	6308	6799	+	FJP00_02845;product=cyclic pyranopterin monophosphate synthase MoaC;protein_id=PRJNA547679:FJP00_02845;transl_table=11;translation=length.163
FJP00_02850	scaffold3	308020	CDS	6815	7468	+	FJP00_02850;Note=Derived by automated computational analysis using gene prediction method: Protein Homology.;codon_start=1;inference=COORDINATES: similar to AA sequence:RefSeq:WP_012009076.1;product=redox-sensing transcriptional repressor Rex;protein_id=PRJNA547679:FJP00_02850;transl_table=11;translation=length.217
FJP00_02855	scaffold3	308020	CDS	7496	7675	+	FJP00_02855;Note=Derived by automated computational analysis using gene prediction method: Protein Homology.;codon_start=1;inference=COORDINATES: similar to AA sequence:RefSeq:WP_008344374.1;product=twin-arginine translocase TatA/TatE family subunit;protein_id=PRJNA547679:FJP00_02855;transl_table=11;translation=length.59
FJP00_02860	scaffold3	308020	CDS	7682	8440	+	FJP00_02860;product=twin-arginine translocase subunit TatC;protein_id=PRJNA547679:FJP00_02860;transl_table=11;translation=length.252
FJP00_02865	scaffold3	308020	CDS	8479	9105	-	FJP00_02865;Note=Derived by automated computational analysis using gene prediction method: Protein Homology.;codon_start=1;inference=COORDINATES: similar to AA sequence:RefSeq:WP_008344370.1;product=hydrolase;protein_id=PRJNA547679:FJP00_02865;transl_table=11;translation=length.208
FJP00_02870	scaffold3	308020	CDS	9162	9356	-	FJP00_02870;Note=Derived by automated computational analysis using gene prediction method: Protein Homology.;codon_start=1;inference=COORDINATES: similar to AA sequence:RefSeq:WP_008355695.1;product=DUF4305 domain-containing protein;protein_id=PRJNA547679:FJP00_02870;transl_table=11;translation=length.64
FJP00_02875	scaffold3	308020	CDS	9353	10087	-	FJP00_02875;Note=Derived by automated computational analysis using gene prediction method: Protein Homology.;codon_start=1;inference=COORDINATES: similar to AA sequence:RefSeq:WP_003214447.1;product=CPBP family intramembrane metalloprotease;protein_id=PRJNA547679:FJP00_02875;transl_table=11;translation=length.244
FJP00_02880	scaffold3	308020	CDS	10316	10600	+	FJP00_02880;Note=Derived by automated computational analysis using gene prediction method: Protein Homology.;codon_start=1;inference=COORDINATES: similar to AA sequence:RefSeq:WP_019244433.1;product=co-chaperone GroES;protein_id=PRJNA547679:FJP00_02880;transl_table=11;translation=length.94
FJP00_02885	scaffold3	308020	CDS	10656	12290	+	FJP00_02885;product=chaperonin GroEL;protein_id=PRJNA547679:FJP00_02885;transl_table=11;translation=length.544
FJP00_02890	scaffold3	308020	CDS	12679	13131	+	FJP00_02890;Note=Derived by automated computational analysis using gene prediction method: Protein Homology.;codon_start=1;inference=COORDINATES: similar to AA sequence:RefSeq:WP_003331879.1;product=MarR family transcriptional regulator;protein_id=PRJNA547679:FJP00_02890;transl_table=11;translation=length.150
FJP00_02895	scaffold3	308020	CDS	13153	13671	+	FJP00_02895;Note=Derived by automated computational analysis using gene prediction method: Protein Homology.;codon_start=1;inference=COORDINATES: similar to AA sequence:RefSeq:WP_010496967.1;product=GNAT family N-acetyltransferase;protein_id=PRJNA547679:FJP00_02895;transl_table=11;translation=length.172
FJP00_02900	scaffold3	308020	CDS	13692	14297	+	FJP00_02900;Note=Derived by automated computational analysis using gene prediction method: Protein Homology.;codon_start=1;inference=COORDINATES: similar to AA sequence:RefSeq:WP_017359854.1;product=FMN-binding negative transcriptional regulator;protein_id=PRJNA547679:FJP00_02900;transl_table=11;translation=length.201
FJP00_02905	scaffold3	308020	CDS	14428	14964	-	FJP00_02905;Note=Derived by automated computational analysis using gene prediction method: Protein Homology.;codon_start=1;inference=COORDINATES: similar to AA sequence:RefSeq:WP_011197838.1;product=hypothetical protein;protein_id=PRJNA547679:FJP00_02905;transl_table=11;translation=length.178
FJP00_02910	scaffold3	308020	CDS	15201	15644	+	FJP00_02910;Note=Derived by automated computational analysis using gene prediction method: GeneMarkS-2+.;codon_start=1;inference=COORDINATES: ab initio prediction:GeneMarkS-2+;product=hypothetical protein;protein_id=PRJNA547679:FJP00_02910;transl_table=11;translation=length.147
FJP00_02915	scaffold3	308020	CDS	15675	16025	-	FJP00_02915;Note=Derived by automated computational analysis using gene prediction method: Protein Homology.;codon_start=1;inference=COORDINATES: similar to AA sequence:RefSeq:WP_006637749.1;product=DUF4064 domain-containing protein;protein_id=PRJNA547679:FJP00_02915;transl_table=11;translation=length.116
FJP00_02920	scaffold3	308020	CDS	16164	16631	-	FJP00_02920;Note=Derived by automated computational analysis using gene prediction method: Protein Homology.;codon_start=1;inference=COORDINATES: similar to AA sequence:RefSeq:WP_017359850.1;product=hypothetical protein;protein_id=PRJNA547679:FJP00_02920;transl_table=11;translation=length.155
FJP00_02925	scaffold3	308020	CDS	16756	17430	-	FJP00_02925;Note=Derived by automated computational analysis using gene prediction method: Protein Homology.;codon_start=1;inference=COORDINATES: similar to AA sequence:RefSeq:WP_017359849.1;product=hypothetical protein;protein_id=PRJNA547679:FJP00_02925;transl_table=11;translation=length.224
FJP00_02930	scaffold3	308020	CDS	17640	18008	+	FJP00_02930;Note=Derived by automated computational analysis using gene prediction method: Protein Homology.;codon_start=1;inference=COORDINATES: similar to AA sequence:RefSeq:WP_008344356.1;product=hypothetical protein;protein_id=PRJNA547679:FJP00_02930;transl_table=11;translation=length.122
FJP00_02935	scaffold3	308020	CDS	18082	19131	+	FJP00_02935;Note=Derived by automated computational analysis using gene prediction method: Protein Homology.;codon_start=1;inference=COORDINATES: similar to AA sequence:RefSeq:WP_019743780.1;product=hypothetical protein;protein_id=PRJNA547679:FJP00_02935;transl_table=11;translation=length.349
FJP00_02940	scaffold3	308020	CDS	19346	19717	-	FJP00_02940;Note=Derived by automated computational analysis using gene prediction method: Protein Homology.;codon_start=1;inference=COORDINATES: similar to AA sequence:RefSeq:WP_008355707.1;product=carboxymuconolactone decarboxylase family protein;protein_id=PRJNA547679:FJP00_02940;transl_table=11;translation=length.123
FJP00_02945	scaffold3	308020	CDS	19992	21524	-	FJP00_02945;Note=Derived by automated computational analysis using gene prediction method: Protein Homology.;codon_start=1;inference=COORDINATES: similar to AA sequence:RefSeq:WP_008355710.1;product=multicopper oxidase family protein;protein_id=PRJNA547679:FJP00_02945;transl_table=11;translation=length.510
FJP00_02950	scaffold3	308020	CDS	21622	23010	-	FJP00_02950;product=GABA permease;protein_id=PRJNA547679:FJP00_02950;transl_table=11;translation=length.462
FJP00_02955	scaffold3	308020	CDS	23493	24392	+	FJP00_02955;Note=Derived by automated computational analysis using gene prediction method: Protein Homology.;codon_start=1;inference=COORDINATES: similar to AA sequence:RefSeq:WP_017359845.1;product=cation transporter;protein_id=PRJNA547679:FJP00_02955;transl_table=11;translation=length.299
FJP00_02960	scaffold3	308020	CDS	24495	25457	+	FJP00_02960;Note=Derived by automated computational analysis using gene prediction method: Protein Homology.;codon_start=1;inference=COORDINATES: similar to AA sequence:RefSeq:WP_017366721.1;product=MoxR family ATPase;protein_id=PRJNA547679:FJP00_02960;transl_table=11;translation=length.320
FJP00_02965	scaffold3	308020	CDS	25454	26644	+	FJP00_02965;Note=Derived by automated computational analysis using gene prediction method: Protein Homology.;codon_start=1;inference=COORDINATES: similar to AA sequence:RefSeq:WP_008355716.1;product=DUF58 domain-containing protein;protein_id=PRJNA547679:FJP00_02965;transl_table=11;translation=length.396
FJP00_02970	scaffold3	308020	CDS	26654	28858	+	FJP00_02970;Note=Derived by automated computational analysis using gene prediction method: Protein Homology.;codon_start=1;inference=COORDINATES: similar to AA sequence:RefSeq:WP_012009092.1;product=DUF4129 domain-containing protein;protein_id=PRJNA547679:FJP00_02970;transl_table=11;translation=length.734
FJP00_02975	scaffold3	308020	CDS	29045	30586	+	FJP00_02975;product=glutamine-hydrolyzing GMP synthase;protein_id=PRJNA547679:FJP00_02975;transl_table=11;translation=length.513
FJP00_02980	scaffold3	308020	CDS	30666	31151	-	FJP00_02980;Note=Derived by automated computational analysis using gene prediction method: Protein Homology.;codon_start=1;inference=COORDINATES: similar to AA sequence:RefSeq:WP_003214016.1;product=YbaK/EbsC family protein;protein_id=PRJNA547679:FJP00_02980;transl_table=11;translation=length.161
FJP00_02985	scaffold3	308020	CDS	31170	32225	-	FJP00_02985;Note=Derived by automated computational analysis using gene prediction method: Protein Homology.;codon_start=1;inference=COORDINATES: similar to AA sequence:RefSeq:WP_008344338.1;product=AraC family transcriptional regulator;protein_id=PRJNA547679:FJP00_02985;transl_table=11;translation=length.351
FJP00_02990	scaffold3	308020	CDS	32226	33887	-	FJP00_02990;Note=Derived by automated computational analysis using gene prediction method: Protein Homology.;codon_start=1;inference=COORDINATES: similar to AA sequence:RefSeq:WP_017359838.1;product=2-isopropylmalate synthase;protein_id=PRJNA547679:FJP00_02990;transl_table=11;translation=length.553
FJP00_02995	scaffold3	308020	CDS	34428	35315	-	FJP00_02995;Note=Derived by automated computational analysis using gene prediction method: Protein Homology.;codon_start=1;inference=COORDINATES: similar to AA sequence:RefSeq:WP_012009126.1;product=helix-turn-helix transcriptional regulator;protein_id=PRJNA547679:FJP00_02995;transl_table=11;translation=length.295
FJP00_03000	scaffold3	308020	pseudogene	35429	35787	+	FJP00_03000;pseudo=_no_value
FJP00_03005	scaffold3	308020	pseudogene	35965	36483	+	FJP00_03005;pseudo=_no_value
FJP00_03010	scaffold3	308020	CDS	36738	37982	+	FJP00_03010;Note=Derived by automated computational analysis using gene prediction method: GeneMarkS-2+.;codon_start=1;inference=COORDINATES: ab initio prediction:GeneMarkS-2+;product=hypothetical protein;protein_id=PRJNA547679:FJP00_03010;transl_table=11;translation=length.414
FJP00_03015	scaffold3	308020	CDS	38474	39046	-	FJP00_03015;Note=Derived by automated computational analysis using gene prediction method: Protein Homology.;codon_start=1;inference=COORDINATES: similar to AA sequence:RefSeq:WP_017359833.1;product=GNAT family N-acetyltransferase;protein_id=PRJNA547679:FJP00_03015;transl_table=11;translation=length.190
FJP00_03020	scaffold3	308020	CDS	39188	39757	+	FJP00_03020;Note=Derived by automated computational analysis using gene prediction method: Protein Homology.;codon_start=1;inference=COORDINATES: similar to AA sequence:RefSeq:WP_017359832.1;product=hypothetical protein;protein_id=PRJNA547679:FJP00_03020;transl_table=11;translation=length.189
FJP00_03025	scaffold3	308020	CDS	39803	39976	-	FJP00_03025;Note=Derived by automated computational analysis using gene prediction method: Protein Homology.;codon_start=1;inference=COORDINATES: similar to AA sequence:RefSeq:WP_017366741.1;product=Fe3+ hydroxamate ABC transporter substrate-binding protein;protein_id=PRJNA547679:FJP00_03025;transl_table=11;translation=length.57
FJP00_03030	scaffold3	308020	CDS	40034	41218	-	FJP00_03030;Note=Derived by automated computational analysis using gene prediction method: Protein Homology.;codon_start=1;inference=COORDINATES: similar to AA sequence:RefSeq:WP_017366743.1;product=MFS transporter;protein_id=PRJNA547679:FJP00_03030;transl_table=11;translation=length.394
FJP00_03035	scaffold3	308020	CDS	41320	42216	+	FJP00_03035;Note=Derived by automated computational analysis using gene prediction method: Protein Homology.;codon_start=1;inference=COORDINATES: similar to AA sequence:RefSeq:WP_003214033.1;product=LysR family transcriptional regulator;protein_id=PRJNA547679:FJP00_03035;transl_table=11;translation=length.298
FJP00_03040	scaffold3	308020	CDS	42578	43903	+	FJP00_03040;Note=Derived by automated computational analysis using gene prediction method: Protein Homology.;codon_start=1;inference=COORDINATES: similar to AA sequence:RefSeq:WP_003214014.1;product=NCS2 family permease;protein_id=PRJNA547679:FJP00_03040;transl_table=11;translation=length.441
FJP00_03045	scaffold3	308020	CDS	44285	44464	+	FJP00_03045;Note=Derived by automated computational analysis using gene prediction method: Protein Homology.;codon_start=1;inference=COORDINATES: similar to AA sequence:RefSeq:WP_008344304.1;product=DUF2292 domain-containing protein;protein_id=PRJNA547679:FJP00_03045;transl_table=11;translation=length.59
FJP00_03050	scaffold3	308020	CDS	44687	45478	+	FJP00_03050;Note=Derived by automated computational analysis using gene prediction method: Protein Homology.;codon_start=1;inference=COORDINATES: similar to AA sequence:RefSeq:WP_017359826.1;product=hypothetical protein;protein_id=PRJNA547679:FJP00_03050;transl_table=11;translation=length.263
FJP00_03055	scaffold3	308020	CDS	45683	46237	+	FJP00_03055;Note=Derived by automated computational analysis using gene prediction method: Protein Homology.;codon_start=1;inference=COORDINATES: similar to AA sequence:RefSeq:NP_388521.2;product=DUF2179 domain-containing protein;protein_id=PRJNA547679:FJP00_03055;transl_table=11;translation=length.184
FJP00_03060	scaffold3	308020	CDS	46234	46434	+	FJP00_03060;Note=Derived by automated computational analysis using gene prediction method: Protein Homology.;codon_start=1;inference=COORDINATES: similar to AA sequence:RefSeq:WP_017359825.1;product=NETI motif-containing protein;protein_id=PRJNA547679:FJP00_03060;transl_table=11;translation=length.66
FJP00_03065	scaffold3	308020	CDS	46785	47273	+	FJP00_03065;product=5-(carboxyamino)imidazole ribonucleotide mutase;protein_id=PRJNA547679:FJP00_03065;transl_table=11;translation=length.162
FJP00_03070	scaffold3	308020	CDS	47266	48408	+	FJP00_03070;product=5-(carboxyamino)imidazole ribonucleotide synthase;protein_id=PRJNA547679:FJP00_03070;transl_table=11;translation=length.380
FJP00_03075	scaffold3	308020	CDS	48405	49700	+	FJP00_03075;product=adenylosuccinate lyase;protein_id=PRJNA547679:FJP00_03075;transl_table=11;translation=length.431
FJP00_03080	scaffold3	308020	CDS	49773	50495	+	FJP00_03080;Note=Derived by automated computational analysis using gene prediction method: Protein Homology.;codon_start=1;inference=COORDINATES: similar to AA sequence:RefSeq:WP_007496901.1;product=phosphoribosylaminoimidazolesuccinocarboxamide synthase;protein_id=PRJNA547679:FJP00_03080;transl_table=11;translation=length.240
FJP00_03085	scaffold3	308020	CDS	50488	50742	+	FJP00_03085;product=phosphoribosylformylglycinamidine synthase subunit PurS;protein_id=PRJNA547679:FJP00_03085;transl_table=11;translation=length.84
FJP00_03090	scaffold3	308020	CDS	50739	51422	+	FJP00_03090;product=phosphoribosylformylglycinamidine synthase subunit PurQ;protein_id=PRJNA547679:FJP00_03090;transl_table=11;translation=length.227
FJP00_03095	scaffold3	308020	CDS	51406	53637	+	FJP00_03095;product=phosphoribosylformylglycinamidine synthase subunit PurL;protein_id=PRJNA547679:FJP00_03095;transl_table=11;translation=length.743
FJP00_03100	scaffold3	308020	CDS	53613	55043	+	FJP00_03100;Note=Derived by automated computational analysis using gene prediction method: Protein Homology.;codon_start=1;inference=COORDINATES: similar to AA sequence:RefSeq:NP_388531.2;product=amidophosphoribosyltransferase;protein_id=PRJNA547679:FJP00_03100;transl_table=11;translation=length.476
FJP00_03105	scaffold3	308020	CDS	55140	56180	+	FJP00_03105;Note=Derived by automated computational analysis using gene prediction method: Protein Homology.;codon_start=1;inference=COORDINATES: similar to AA sequence:RefSeq:NP_388532.2;product=phosphoribosylformylglycinamidine cyclo-ligase;protein_id=PRJNA547679:FJP00_03105;transl_table=11;translation=length.346
FJP00_03110	scaffold3	308020	CDS	56177	56746	+	FJP00_03110;product=phosphoribosylglycinamide formyltransferase;protein_id=PRJNA547679:FJP00_03110;transl_table=11;translation=length.189
FJP00_03115	scaffold3	308020	CDS	56762	58300	+	FJP00_03115;product=bifunctional phosphoribosylaminoimidazolecarboxamide formyltransferase/IMP cyclohydrolase;protein_id=PRJNA547679:FJP00_03115;transl_table=11;translation=length.512
FJP00_03120	scaffold3	308020	CDS	58313	59587	+	FJP00_03120;product=phosphoribosylamine--glycine ligase;protein_id=PRJNA547679:FJP00_03120;transl_table=11;translation=length.424
FJP00_03125	scaffold3	308020	CDS	59699	59893	+	FJP00_03125;Note=Derived by automated computational analysis using gene prediction method: Protein Homology.;codon_start=1;inference=COORDINATES: similar to AA sequence:RefSeq:WP_008344285.1;product=hypothetical protein;protein_id=PRJNA547679:FJP00_03125;transl_table=11;translation=length.64
FJP00_03130	scaffold3	308020	CDS	59915	60760	+	FJP00_03130;product=putative beta-lysine N-acetyltransferase;protein_id=PRJNA547679:FJP00_03130;transl_table=11;translation=length.281
FJP00_03135	scaffold3	308020	CDS	60755	62413	-	FJP00_03135;Note=Derived by automated computational analysis using gene prediction method: Protein Homology.;codon_start=1;inference=COORDINATES: similar to AA sequence:RefSeq:WP_017359814.1;product=PucR family transcriptional regulator;protein_id=PRJNA547679:FJP00_03135;transl_table=11;translation=length.552
FJP00_03140	scaffold3	308020	CDS	62605	63969	+	FJP00_03140;Note=Derived by automated computational analysis using gene prediction method: Protein Homology.;codon_start=1;inference=COORDINATES: similar to AA sequence:RefSeq:WP_019743752.1;product=aspartate aminotransferase family protein;protein_id=PRJNA547679:FJP00_03140;transl_table=11;translation=length.454
FJP00_03145	scaffold3	308020	CDS	63982	64668	+	FJP00_03145;Note=Derived by automated computational analysis using gene prediction method: Protein Homology.;codon_start=1;inference=COORDINATES: similar to AA sequence:RefSeq:WP_017359812.1;product=CoA transferase subunit A;protein_id=PRJNA547679:FJP00_03145;transl_table=11;translation=length.228
FJP00_03150	scaffold3	308020	CDS	64644	65309	+	FJP00_03150;Note=Derived by automated computational analysis using gene prediction method: Protein Homology.;codon_start=1;inference=COORDINATES: similar to AA sequence:RefSeq:WP_008344276.1;product=3-oxoacid CoA-transferase subunit B;protein_id=PRJNA547679:FJP00_03150;transl_table=11;translation=length.221
FJP00_03155	scaffold3	308020	CDS	65324	66589	+	FJP00_03155;Note=Derived by automated computational analysis using gene prediction method: Protein Homology.;codon_start=1;inference=COORDINATES: similar to AA sequence:RefSeq:WP_017359810.1;product=peptidase;protein_id=PRJNA547679:FJP00_03155;transl_table=11;translation=length.421
FJP00_03160	scaffold3	308020	CDS	66622	66843	-	FJP00_03160;Note=Derived by automated computational analysis using gene prediction method: Protein Homology.;codon_start=1;inference=COORDINATES: similar to AA sequence:RefSeq:WP_008344274.1;product=DUF2892 domain-containing protein;protein_id=PRJNA547679:FJP00_03160;transl_table=11;translation=length.73
FJP00_03165	scaffold3	308020	CDS	66969	68711	+	FJP00_03165;Note=Derived by automated computational analysis using gene prediction method: Protein Homology.;codon_start=1;inference=COORDINATES: similar to AA sequence:RefSeq:WP_003214450.1;product=adenine deaminase;protein_id=PRJNA547679:FJP00_03165;transl_table=11;translation=length.580
FJP00_03170	scaffold3	308020	CDS	69273	69587	+	FJP00_03170;Note=Derived by automated computational analysis using gene prediction method: Protein Homology.;codon_start=1;inference=COORDINATES: similar to AA sequence:RefSeq:NP_388540.1;product=hypothetical protein;protein_id=PRJNA547679:FJP00_03170;transl_table=11;translation=length.104
FJP00_03175	scaffold3	308020	CDS	69830	71410	-	FJP00_03175;Note=Derived by automated computational analysis using gene prediction method: Protein Homology.;codon_start=1;inference=COORDINATES: similar to AA sequence:RefSeq:WP_017359808.1;product=FMN-binding glutamate synthase family protein;protein_id=PRJNA547679:FJP00_03175;transl_table=11;translation=length.526
FJP00_03180	scaffold3	308020	CDS	71550	71780	+	FJP00_03180;Note=Derived by automated computational analysis using gene prediction method: Protein Homology.;codon_start=1;inference=COORDINATES: similar to AA sequence:RefSeq:WP_019743748.1;product=hypothetical protein;protein_id=PRJNA547679:FJP00_03180;transl_table=11;translation=length.76
FJP00_03185	scaffold3	308020	CDS	71804	72169	-	FJP00_03185;Note=Derived by automated computational analysis using gene prediction method: Protein Homology.;codon_start=1;inference=COORDINATES: similar to AA sequence:RefSeq:WP_007496873.1;product=DUF2283 domain-containing protein;protein_id=PRJNA547679:FJP00_03185;transl_table=11;translation=length.121
FJP00_03190	scaffold3	308020	CDS	72443	73135	+	FJP00_03190;Note=Derived by automated computational analysis using gene prediction method: Protein Homology.;codon_start=1;inference=COORDINATES: similar to AA sequence:RefSeq:WP_041816135.1;product=heptaprenylglyceryl phosphate synthase;protein_id=PRJNA547679:FJP00_03190;transl_table=11;translation=length.230
FJP00_03195	scaffold3	308020	CDS	73193	75415	+	FJP00_03195;product=DNA helicase PcrA;protein_id=PRJNA547679:FJP00_03195;transl_table=11;translation=length.740
FJP00_03200	scaffold3	308020	CDS	75456	77462	+	FJP00_03200;product=NAD-dependent DNA ligase LigA;protein_id=PRJNA547679:FJP00_03200;transl_table=11;translation=length.668
FJP00_03205	scaffold3	308020	CDS	77478	78674	+	FJP00_03205;Note=Derived by automated computational analysis using gene prediction method: Protein Homology.;codon_start=1;inference=COORDINATES: similar to AA sequence:RefSeq:WP_003214281.1;product=CamS family sex pheromone protein;protein_id=PRJNA547679:FJP00_03205;transl_table=11;translation=length.398
FJP00_03210	scaffold3	308020	CDS	78775	80007	+	FJP00_03210;Note=Derived by automated computational analysis using gene prediction method: Protein Homology.;codon_start=1;inference=COORDINATES: similar to AA sequence:RefSeq:WP_003214171.1;product=MFS transporter;protein_id=PRJNA547679:FJP00_03210;transl_table=11;translation=length.410
FJP00_03215	scaffold3	308020	CDS	80099	84568	+	FJP00_03215;Note=Derived by automated computational analysis using gene prediction method: Protein Homology.;codon_start=1;inference=COORDINATES: similar to AA sequence:RefSeq:WP_010329093.1;product=amino acid adenylation domain-containing protein;protein_id=PRJNA547679:FJP00_03215;transl_table=11;translation=length.1489
FJP00_03220	scaffold3	308020	CDS	84565	86106	+	FJP00_03220;Note=Derived by automated computational analysis using gene prediction method: Protein Homology.;codon_start=1;inference=COORDINATES: similar to AA sequence:RefSeq:WP_003214305.1;product=beta-lactamase family protein;protein_id=PRJNA547679:FJP00_03220;transl_table=11;translation=length.513
FJP00_03225	scaffold3	308020	CDS	86069	87049	+	FJP00_03225;Note=Derived by automated computational analysis using gene prediction method: Protein Homology.;codon_start=1;inference=COORDINATES: protein motif:HMM:PF13529.4;product=hypothetical protein;protein_id=PRJNA547679:FJP00_03225;transl_table=11;translation=length.326
FJP00_03230	scaffold3	308020	CDS	87046	87756	+	FJP00_03230;Note=Derived by automated computational analysis using gene prediction method: Protein Homology.;codon_start=1;inference=COORDINATES: similar to AA sequence:RefSeq:WP_003214044.1;product=thioesterase;protein_id=PRJNA547679:FJP00_03230;transl_table=11;translation=length.236
FJP00_03235	scaffold3	308020	CDS	87753	88610	+	FJP00_03235;Note=Derived by automated computational analysis using gene prediction method: Protein Homology.;codon_start=1;inference=COORDINATES: similar to AA sequence:RefSeq:WP_012009172.1;product=3-hydroxyacyl-CoA dehydrogenase family protein;protein_id=PRJNA547679:FJP00_03235;transl_table=11;translation=length.285
FJP00_03240	scaffold3	308020	CDS	88625	89677	+	FJP00_03240;Note=Derived by automated computational analysis using gene prediction method: Protein Homology.;codon_start=1;inference=COORDINATES: similar to AA sequence:RefSeq:WP_003213994.1;product=HAD-IIIC family phosphatase;protein_id=PRJNA547679:FJP00_03240;transl_table=11;translation=length.350
FJP00_03245	scaffold3	308020	CDS	89705	89974	+	FJP00_03245;Note=Derived by automated computational analysis using gene prediction method: Protein Homology.;codon_start=1;inference=COORDINATES: similar to AA sequence:RefSeq:WP_012009174.1;product=acyl carrier protein;protein_id=PRJNA547679:FJP00_03245;transl_table=11;translation=length.89
FJP00_03250	scaffold3	308020	CDS	89961	91103	+	FJP00_03250;Note=Derived by automated computational analysis using gene prediction method: Protein Homology.;codon_start=1;inference=COORDINATES: similar to AA sequence:RefSeq:WP_012009175.1;product=acyl-CoA dehydrogenase;protein_id=PRJNA547679:FJP00_03250;transl_table=11;translation=length.380
FJP00_03255	scaffold3	308020	CDS	91123	100212	+	FJP00_03255;Note=Derived by automated computational analysis using gene prediction method: Protein Homology.;codon_start=1;inference=COORDINATES: similar to AA sequence:RefSeq:WP_003240114.1;product=amino acid adenylation domain-containing protein;protein_id=PRJNA547679:FJP00_03255;transl_table=11;translation=length.3029
FJP00_03260	scaffold3	308020	CDS	100233	102902	+	FJP00_03260;Note=Derived by automated computational analysis using gene prediction method: Protein Homology.;codon_start=1;inference=COORDINATES: similar to AA sequence:RefSeq:WP_012009176.1;product=amino acid adenylation domain-containing protein;protein_id=PRJNA547679:FJP00_03260;transl_table=11;translation=length.889
FJP00_03265	scaffold3	308020	CDS	102895	107406	+	FJP00_03265;Note=Derived by automated computational analysis using gene prediction method: Protein Homology.;codon_start=1;inference=COORDINATES: similar to AA sequence:RefSeq:WP_003213971.1;product=SDR family NAD(P)-dependent oxidoreductase;protein_id=PRJNA547679:FJP00_03265;transl_table=11;translation=length.1503
FJP00_03270	scaffold3	308020	CDS	107407	114657	+	FJP00_03270;Note=Derived by automated computational analysis using gene prediction method: Protein Homology.;codon_start=1;inference=COORDINATES: similar to AA sequence:RefSeq:WP_012009178.1;product=SDR family NAD(P)-dependent oxidoreductase;protein_id=PRJNA547679:FJP00_03270;transl_table=11;translation=length.2416
FJP00_03275	scaffold3	308020	CDS	114650	121060	+	FJP00_03275;Note=Derived by automated computational analysis using gene prediction method: Protein Homology.;codon_start=1;inference=COORDINATES: similar to AA sequence:RefSeq:WP_003214255.1;product=type I polyketide synthase;protein_id=PRJNA547679:FJP00_03275;transl_table=11;translation=length.2136
FJP00_03280	scaffold3	308020	CDS	121053	122060	+	FJP00_03280;Note=Derived by automated computational analysis using gene prediction method: Protein Homology.;codon_start=1;inference=COORDINATES: similar to AA sequence:RefSeq:WP_012009180.1;product=phosphotransferase enzyme family protein;protein_id=PRJNA547679:FJP00_03280;transl_table=11;translation=length.335
FJP00_03285	scaffold3	308020	CDS	122101	123507	-	FJP00_03285;Note=Derived by automated computational analysis using gene prediction method: Protein Homology.;codon_start=1;inference=COORDINATES: similar to AA sequence:RefSeq:WP_012009181.1;product=alkaline phosphatase;protein_id=PRJNA547679:FJP00_03285;transl_table=11;translation=length.468
FJP00_03290	scaffold3	308020	CDS	123620	124312	-	FJP00_03290;Note=Derived by automated computational analysis using gene prediction method: Protein Homology.;codon_start=1;inference=COORDINATES: similar to AA sequence:RefSeq:WP_008355809.1;product=MgtC/SapB family protein;protein_id=PRJNA547679:FJP00_03290;transl_table=11;translation=length.230
FJP00_03295	scaffold3	308020	CDS	124480	125961	-	FJP00_03295;product=sodium/proline symporter PutP;protein_id=PRJNA547679:FJP00_03295;transl_table=11;translation=length.493
FJP00_03300	scaffold3	308020	CDS	126385	126675	+	FJP00_03300;product=Asp-tRNA(Asn)/Glu-tRNA(Gln) amidotransferase subunit GatC;protein_id=PRJNA547679:FJP00_03300;transl_table=11;translation=length.96
FJP00_03305	scaffold3	308020	CDS	126689	128146	+	FJP00_03305;product=Asp-tRNA(Asn)/Glu-tRNA(Gln) amidotransferase subunit GatA;protein_id=PRJNA547679:FJP00_03305;transl_table=11;translation=length.485
FJP00_03310	scaffold3	308020	CDS	128160	129590	+	FJP00_03310;product=Asp-tRNA(Asn)/Glu-tRNA(Gln) amidotransferase subunit GatB;protein_id=PRJNA547679:FJP00_03310;transl_table=11;translation=length.476
FJP00_03315	scaffold3	308020	CDS	129771	130616	-	FJP00_03315;Note=Derived by automated computational analysis using gene prediction method: Protein Homology.;codon_start=1;inference=COORDINATES: similar to AA sequence:RefSeq:WP_017359798.1;product=TetR/AcrR family transcriptional regulator;protein_id=PRJNA547679:FJP00_03315;transl_table=11;translation=length.281
FJP00_03320	scaffold3	308020	CDS	130748	133945	+	FJP00_03320;Note=Derived by automated computational analysis using gene prediction method: Protein Homology.;codon_start=1;inference=COORDINATES: similar to AA sequence:RefSeq:WP_008344233.1;product=efflux RND transporter permease subunit;protein_id=PRJNA547679:FJP00_03320;transl_table=11;translation=length.1065
FJP00_03325	scaffold3	308020	CDS	133976	134929	-	FJP00_03325;Note=Derived by automated computational analysis using gene prediction method: Protein Homology.;codon_start=1;inference=COORDINATES: similar to AA sequence:RefSeq:WP_007496847.1;product=ABC transporter substrate-binding protein;protein_id=PRJNA547679:FJP00_03325;transl_table=11;translation=length.317
FJP00_03330	scaffold3	308020	CDS	135112	136020	+	FJP00_03330;Note=Derived by automated computational analysis using gene prediction method: Protein Homology.;codon_start=1;inference=COORDINATES: similar to AA sequence:RefSeq:WP_007496845.1;product=diacylglycerol kinase;protein_id=PRJNA547679:FJP00_03330;transl_table=11;translation=length.302
FJP00_03335	scaffold3	308020	CDS	136082	137461	+	FJP00_03335;product=23S rRNA (uracil(1939)-C(5))-methyltransferase RlmD;protein_id=PRJNA547679:FJP00_03335;transl_table=11;translation=length.459
FJP00_03340	scaffold3	308020	CDS	137712	138686	+	FJP00_03340;Note=Derived by automated computational analysis using gene prediction method: Protein Homology.;codon_start=1;inference=COORDINATES: similar to AA sequence:RefSeq:WP_012009196.1;product=tRNA-dihydrouridine synthase;protein_id=PRJNA547679:FJP00_03340;transl_table=11;translation=length.324
FJP00_03345	scaffold3	308020	pseudogene	138799	139245	+	FJP00_03345;pseudo=_no_value
FJP00_03350	scaffold3	308020	CDS	139383	140147	-	FJP00_03350;Note=Derived by automated computational analysis using gene prediction method: Protein Homology.;codon_start=1;inference=COORDINATES: similar to AA sequence:RefSeq:WP_012009198.1;product=MurR/RpiR family transcriptional regulator;protein_id=PRJNA547679:FJP00_03350;transl_table=11;translation=length.254
FJP00_03355	scaffold3	308020	CDS	140296	141885	+	FJP00_03355;Note=Derived by automated computational analysis using gene prediction method: Protein Homology.;codon_start=1;inference=COORDINATES: similar to AA sequence:RefSeq:WP_016999356.1;product=PTS alpha-glucoside transporter subunit IIBC;protein_id=PRJNA547679:FJP00_03355;transl_table=11;translation=length.529
FJP00_03360	scaffold3	308020	CDS	141903	143228	+	FJP00_03360;Note=Derived by automated computational analysis using gene prediction method: Protein Homology.;codon_start=1;inference=COORDINATES: similar to AA sequence:RefSeq:WP_019166916.1;product=6-phospho-alpha-glucosidase;protein_id=PRJNA547679:FJP00_03360;transl_table=11;translation=length.441
FJP00_03365	scaffold3	308020	CDS	143333	143704	-	FJP00_03365;Note=Derived by automated computational analysis using gene prediction method: Protein Homology.;codon_start=1;inference=COORDINATES: similar to AA sequence:RefSeq:WP_003214092.1;product=hypothetical protein;protein_id=PRJNA547679:FJP00_03365;transl_table=11;translation=length.123
FJP00_03370	scaffold3	308020	CDS	143889	144326	+	FJP00_03370;Note=Derived by automated computational analysis using gene prediction method: Protein Homology.;codon_start=1;inference=COORDINATES: similar to AA sequence:RefSeq:WP_017360435.1;product=Rrf2 family transcriptional regulator;protein_id=PRJNA547679:FJP00_03370;transl_table=11;translation=length.145
FJP00_03375	scaffold3	308020	CDS	144392	145303	+	FJP00_03375;Note=Derived by automated computational analysis using gene prediction method: Protein Homology.;codon_start=1;inference=COORDINATES: similar to AA sequence:RefSeq:WP_003214233.1;product=NAD(P)/FAD-dependent oxidoreductase;protein_id=PRJNA547679:FJP00_03375;transl_table=11;translation=length.303
FJP00_03380	scaffold3	308020	CDS	145314	145520	-	FJP00_03380;Note=Derived by automated computational analysis using gene prediction method: Protein Homology.;codon_start=1;inference=COORDINATES: similar to AA sequence:RefSeq:WP_015382964.1;product=hypothetical protein;protein_id=PRJNA547679:FJP00_03380;transl_table=11;translation=length.68
FJP00_03385	scaffold3	308020	CDS	145635	146282	+	FJP00_03385;Note=Derived by automated computational analysis using gene prediction method: Protein Homology.;codon_start=1;inference=COORDINATES: similar to AA sequence:RefSeq:WP_008344213.1;product=DUF3885 domain-containing protein;protein_id=PRJNA547679:FJP00_03385;transl_table=11;translation=length.215
FJP00_03390	scaffold3	308020	CDS	146316	147644	-	FJP00_03390;Note=Derived by automated computational analysis using gene prediction method: Protein Homology.;codon_start=1;inference=COORDINATES: similar to AA sequence:RefSeq:NP_391735.1;product=6-phospho-beta-glucosidase;protein_id=PRJNA547679:FJP00_03390;transl_table=11;translation=length.442
FJP00_03395	scaffold3	308020	CDS	147844	148575	+	FJP00_03395;Note=Derived by automated computational analysis using gene prediction method: Protein Homology.;codon_start=1;inference=COORDINATES: similar to AA sequence:RefSeq:WP_019743940.1;product=MurR/RpiR family transcriptional regulator;protein_id=PRJNA547679:FJP00_03395;transl_table=11;translation=length.243
FJP00_03400	scaffold3	308020	CDS	148593	149792	-	FJP00_03400;Note=Derived by automated computational analysis using gene prediction method: Protein Homology.;codon_start=1;inference=COORDINATES: similar to AA sequence:RefSeq:WP_019743939.1;product=MFS transporter;protein_id=PRJNA547679:FJP00_03400;transl_table=11;translation=length.399
FJP00_03405	scaffold3	308020	CDS	149938	150417	+	FJP00_03405;Note=Derived by automated computational analysis using gene prediction method: Protein Homology.;codon_start=1;inference=COORDINATES: similar to AA sequence:RefSeq:WP_017360428.1;product=deacylase;protein_id=PRJNA547679:FJP00_03405;transl_table=11;translation=length.159
FJP00_03410	scaffold3	308020	CDS	150454	151362	-	FJP00_03410;Note=Derived by automated computational analysis using gene prediction method: Protein Homology.;codon_start=1;inference=COORDINATES: similar to AA sequence:RefSeq:WP_008344207.1;product=LysR family transcriptional regulator;protein_id=PRJNA547679:FJP00_03410;transl_table=11;translation=length.302
FJP00_03415	scaffold3	308020	CDS	151466	152668	+	FJP00_03415;Note=Derived by automated computational analysis using gene prediction method: Protein Homology.;codon_start=1;inference=COORDINATES: similar to AA sequence:RefSeq:WP_012009210.1;product=MFS transporter;protein_id=PRJNA547679:FJP00_03415;transl_table=11;translation=length.400
FJP00_03420	scaffold3	308020	CDS	152732	153811	-	FJP00_03420;Note=Derived by automated computational analysis using gene prediction method: Protein Homology.;codon_start=1;inference=COORDINATES: similar to AA sequence:RefSeq:WP_017360425.1;product=DUF3900 domain-containing protein;protein_id=PRJNA547679:FJP00_03420;transl_table=11;translation=length.359
FJP00_03425	scaffold3	308020	CDS	154012	154161	-	FJP00_03425;Note=Derived by automated computational analysis using gene prediction method: Protein Homology.;codon_start=1;inference=COORDINATES: similar to AA sequence:RefSeq:WP_003213883.1;product=DUF1540 domain-containing protein;protein_id=PRJNA547679:FJP00_03425;transl_table=11;translation=length.49
FJP00_03430	scaffold3	308020	CDS	154517	155281	+	FJP00_03430;product=glucose-1-phosphate cytidylyltransferase;protein_id=PRJNA547679:FJP00_03430;transl_table=11;translation=length.254
FJP00_03435	scaffold3	308020	CDS	155286	156257	+	FJP00_03435;Note=Derived by automated computational analysis using gene prediction method: Protein Homology.;codon_start=1;inference=COORDINATES: similar to AA sequence:RefSeq:WP_017360423.1;product=NAD-dependent epimerase/dehydratase family protein;protein_id=PRJNA547679:FJP00_03435;transl_table=11;translation=length.323
FJP00_03440	scaffold3	308020	CDS	156270	157181	+	FJP00_03440;Note=Derived by automated computational analysis using gene prediction method: Protein Homology.;codon_start=1;inference=COORDINATES: similar to AA sequence:RefSeq:WP_017366787.1;product=hypothetical protein;protein_id=PRJNA547679:FJP00_03440;transl_table=11;translation=length.303
FJP00_03445	scaffold3	308020	CDS	157178	158368	+	FJP00_03445;Note=Derived by automated computational analysis using gene prediction method: Protein Homology.;codon_start=1;inference=COORDINATES: similar to AA sequence:RefSeq:WP_003213941.1;product=glycosyltransferase family 2 protein;protein_id=PRJNA547679:FJP00_03445;transl_table=11;translation=length.396
FJP00_03450	scaffold3	308020	CDS	158369	159298	+	FJP00_03450;Note=Derived by automated computational analysis using gene prediction method: Protein Homology.;codon_start=1;inference=COORDINATES: similar to AA sequence:RefSeq:WP_019743932.1;product=glycosyltransferase family 77 protein;protein_id=PRJNA547679:FJP00_03450;transl_table=11;translation=length.309
FJP00_03455	scaffold3	308020	CDS	159330	160568	-	FJP00_03455;Note=Derived by automated computational analysis using gene prediction method: Protein Homology.;codon_start=1;inference=COORDINATES: similar to AA sequence:RefSeq:WP_003214287.1;product=MFS transporter;protein_id=PRJNA547679:FJP00_03455;transl_table=11;translation=length.412
FJP00_03460	scaffold3	308020	CDS	160716	162755	-	FJP00_03460;Note=Derived by automated computational analysis using gene prediction method: Protein Homology.;codon_start=1;inference=COORDINATES: similar to AA sequence:RefSeq:WP_007496803.1;product=penicillin-binding transpeptidase domain-containing protein;protein_id=PRJNA547679:FJP00_03460;transl_table=11;translation=length.679
FJP00_03465	scaffold3	308020	CDS	163019	164434	+	FJP00_03465;Note=Derived by automated computational analysis using gene prediction method: Protein Homology.;codon_start=1;inference=COORDINATES: similar to AA sequence:RefSeq:WP_012009220.1;product=DASS family sodium-coupled anion symporter;protein_id=PRJNA547679:FJP00_03465;transl_table=11;translation=length.471
FJP00_03470	scaffold3	308020	CDS	164440	164796	-	FJP00_03470;Note=Derived by automated computational analysis using gene prediction method: Protein Homology.;codon_start=1;inference=COORDINATES: similar to AA sequence:RefSeq:WP_012009221.1;product=hypothetical protein;protein_id=PRJNA547679:FJP00_03470;transl_table=11;translation=length.118
FJP00_03475	scaffold3	308020	CDS	164880	165107	+	FJP00_03475;Note=Derived by automated computational analysis using gene prediction method: Protein Homology.;codon_start=1;inference=COORDINATES: similar to AA sequence:RefSeq:WP_017360415.1;product=hypothetical protein;protein_id=PRJNA547679:FJP00_03475;transl_table=11;translation=length.75
FJP00_03480	scaffold3	308020	CDS	165088	165567	-	FJP00_03480;Note=Derived by automated computational analysis using gene prediction method: Protein Homology.;codon_start=1;inference=COORDINATES: similar to AA sequence:RefSeq:WP_008355870.1;product=Hsp20/alpha crystallin family protein;protein_id=PRJNA547679:FJP00_03480;transl_table=11;translation=length.159
FJP00_03485	scaffold3	308020	CDS	165633	165890	+	FJP00_03485;Note=Derived by automated computational analysis using gene prediction method: Protein Homology.;codon_start=1;inference=COORDINATES: similar to AA sequence:RefSeq:WP_012009223.1;product=hypothetical protein;protein_id=PRJNA547679:FJP00_03485;transl_table=11;translation=length.85
FJP00_03490	scaffold3	308020	CDS	165897	166130	+	FJP00_03490;Note=Derived by automated computational analysis using gene prediction method: Protein Homology.;codon_start=1;inference=COORDINATES: similar to AA sequence:RefSeq:NP_389810.1;product=hypothetical protein;protein_id=PRJNA547679:FJP00_03490;transl_table=11;translation=length.77
FJP00_03495	scaffold3	308020	CDS	166166	167557	-	FJP00_03495;Note=Derived by automated computational analysis using gene prediction method: Protein Homology.;codon_start=1;inference=COORDINATES: similar to AA sequence:RefSeq:WP_012009225.1;product=amino acid permease;protein_id=PRJNA547679:FJP00_03495;transl_table=11;translation=length.463
FJP00_03500	scaffold3	308020	CDS	167738	168811	-	FJP00_03500;Note=Derived by automated computational analysis using gene prediction method: Protein Homology.;codon_start=1;inference=COORDINATES: similar to AA sequence:RefSeq:WP_017360413.1;product=glycosyltransferase family 2 protein;protein_id=PRJNA547679:FJP00_03500;transl_table=11;translation=length.357
FJP00_03505	scaffold3	308020	CDS	168944	170827	+	FJP00_03505;Note=Derived by automated computational analysis using gene prediction method: Protein Homology.;codon_start=1;inference=COORDINATES: similar to AA sequence:RefSeq:WP_003328350.1;product=ABC-F family ATP-binding cassette domain-containing protein;protein_id=PRJNA547679:FJP00_03505;transl_table=11;translation=length.627
FJP00_03510	scaffold3	308020	CDS	170858	171754	-	FJP00_03510;Note=Derived by automated computational analysis using gene prediction method: Protein Homology.;codon_start=1;inference=COORDINATES: similar to AA sequence:RefSeq:WP_017360411.1;product=GTP cyclohydrolase I FolE2;protein_id=PRJNA547679:FJP00_03510;transl_table=11;translation=length.298
FJP00_03515	scaffold3	308020	CDS	171898	172323	+	FJP00_03515;Note=Derived by automated computational analysis using gene prediction method: Protein Homology.;codon_start=1;inference=COORDINATES: similar to AA sequence:RefSeq:WP_017360410.1;product=MerR family transcriptional regulator;protein_id=PRJNA547679:FJP00_03515;transl_table=11;translation=length.141
FJP00_03520	scaffold3	308020	CDS	172380	173570	+	FJP00_03520;Note=Derived by automated computational analysis using gene prediction method: Protein Homology.;codon_start=1;inference=COORDINATES: similar to AA sequence:RefSeq:WP_008343194.1;product=MFS transporter;protein_id=PRJNA547679:FJP00_03520;transl_table=11;translation=length.396
FJP00_03525	scaffold3	308020	CDS	173618	175171	-	FJP00_03525;Note=Derived by automated computational analysis using gene prediction method: Protein Homology.;codon_start=1;inference=COORDINATES: similar to AA sequence:RefSeq:WP_003214280.1;product=ABC-F family ATP-binding cassette domain-containing protein;protein_id=PRJNA547679:FJP00_03525;transl_table=11;translation=length.517
FJP00_03530	scaffold3	308020	CDS	175324	176466	+	FJP00_03530;Note=Derived by automated computational analysis using gene prediction method: Protein Homology.;codon_start=1;inference=COORDINATES: similar to AA sequence:RefSeq:WP_017360408.1;product=DEAD/DEAH box helicase;protein_id=PRJNA547679:FJP00_03530;transl_table=11;translation=length.380
FJP00_03535	scaffold3	308020	CDS	176504	177508	-	FJP00_03535;Note=Derived by automated computational analysis using gene prediction method: Protein Homology.;codon_start=1;inference=COORDINATES: similar to AA sequence:RefSeq:WP_017360407.1;product=NADP-dependent oxidoreductase;protein_id=PRJNA547679:FJP00_03535;transl_table=11;translation=length.334
FJP00_03540	scaffold3	308020	CDS	177629	178006	-	FJP00_03540;Note=Derived by automated computational analysis using gene prediction method: Protein Homology.;codon_start=1;inference=COORDINATES: similar to AA sequence:RefSeq:WP_017366799.1;product=DUF3212 domain-containing protein;protein_id=PRJNA547679:FJP00_03540;transl_table=11;translation=length.125
FJP00_03545	scaffold3	308020	CDS	178228	178575	+	FJP00_03545;Note=Derived by automated computational analysis using gene prediction method: Protein Homology.;codon_start=1;inference=COORDINATES: similar to AA sequence:RefSeq:NP_388636.1;product=general stress protein;protein_id=PRJNA547679:FJP00_03545;transl_table=11;translation=length.115
FJP00_03550	scaffold3	308020	CDS	179535	180191	+	FJP00_03550;Note=Derived by automated computational analysis using gene prediction method: Protein Homology.;codon_start=1;inference=COORDINATES: similar to AA sequence:RefSeq:WP_003214095.1;product=methyltransferase domain-containing protein;protein_id=PRJNA547679:FJP00_03550;transl_table=11;translation=length.218
FJP00_03555	scaffold3	308020	CDS	180472	181197	+	FJP00_03555;Note=Derived by automated computational analysis using gene prediction method: Protein Homology.;codon_start=1;inference=COORDINATES: similar to AA sequence:RefSeq:WP_017360404.1;product=GTP cyclohydrolase II;protein_id=PRJNA547679:FJP00_03555;transl_table=11;translation=length.241
FJP00_03560	scaffold3	308020	CDS	181230	182033	+	FJP00_03560;Note=Derived by automated computational analysis using gene prediction method: Protein Homology.;codon_start=1;inference=COORDINATES: similar to AA sequence:RefSeq:WP_017360403.1;product=formylglycine-generating enzyme family protein;protein_id=PRJNA547679:FJP00_03560;transl_table=11;translation=length.267
FJP00_03565	scaffold3	308020	CDS	182038	183795	+	FJP00_03565;Note=Derived by automated computational analysis using gene prediction method: Protein Homology.;codon_start=1;inference=COORDINATES: similar to AA sequence:RefSeq:WP_012009237.1;product=WD40 repeat domain-containing protein;protein_id=PRJNA547679:FJP00_03565;transl_table=11;translation=length.585
FJP00_03570	scaffold3	308020	CDS	184079	185161	+	FJP00_03570;product=bifunctional diaminohydroxyphosphoribosylaminopyrimidine deaminase/5-amino-6-(5-phosphoribosylamino)uracil reductase RibD;protein_id=PRJNA547679:FJP00_03570;transl_table=11;translation=length.360
FJP00_03575	scaffold3	308020	CDS	185274	188927	+	FJP00_03575;Note=Derived by automated computational analysis using gene prediction method: Protein Homology.;codon_start=1;inference=COORDINATES: similar to AA sequence:RefSeq:WP_015844116.1;product=collagen-like protein;protein_id=PRJNA547679:FJP00_03575;transl_table=11;translation=length.1217
FJP00_03580	scaffold3	308020	CDS	189068	190663	+	FJP00_03580;Note=Derived by automated computational analysis using gene prediction method: Protein Homology.;codon_start=1;inference=COORDINATES: similar to AA sequence:RefSeq:WP_017358769.1;product=sensor histidine kinase;protein_id=PRJNA547679:FJP00_03580;transl_table=11;translation=length.531
FJP00_03585	scaffold3	308020	CDS	190664	191362	+	FJP00_03585;Note=Derived by automated computational analysis using gene prediction method: Protein Homology.;codon_start=1;inference=COORDINATES: similar to AA sequence:RefSeq:WP_012009241.1;product=response regulator;protein_id=PRJNA547679:FJP00_03585;transl_table=11;translation=length.232
FJP00_03590	scaffold3	308020	CDS	191366	192343	+	FJP00_03590;Note=Derived by automated computational analysis using gene prediction method: Protein Homology.;codon_start=1;inference=COORDINATES: similar to AA sequence:RefSeq:WP_003213926.1;product=tripartite tricarboxylate transporter substrate binding protein;protein_id=PRJNA547679:FJP00_03590;transl_table=11;translation=length.325
FJP00_03595	scaffold3	308020	CDS	192535	193833	+	FJP00_03595;Note=Derived by automated computational analysis using gene prediction method: Protein Homology.;codon_start=1;inference=COORDINATES: similar to AA sequence:RefSeq:WP_003214437.1;product=citrate transporter;protein_id=PRJNA547679:FJP00_03595;transl_table=11;translation=length.432
FJP00_03600	scaffold3	308020	CDS	194011	195642	+	FJP00_03600;Note=Derived by automated computational analysis using gene prediction method: Protein Homology.;codon_start=1;inference=COORDINATES: similar to AA sequence:RefSeq:WP_019743518.1;product=peptidase M14;protein_id=PRJNA547679:FJP00_03600;transl_table=11;translation=length.543
FJP00_03605	scaffold3	308020	CDS	195714	196199	-	FJP00_03605;Note=Derived by automated computational analysis using gene prediction method: Protein Homology.;codon_start=1;inference=COORDINATES: similar to AA sequence:RefSeq:WP_012009245.1;product=phenolic acid decarboxylase;protein_id=PRJNA547679:FJP00_03605;transl_table=11;translation=length.161
FJP00_03610	scaffold3	308020	CDS	196312	196869	+	FJP00_03610;Note=Derived by automated computational analysis using gene prediction method: Protein Homology.;codon_start=1;inference=COORDINATES: similar to AA sequence:RefSeq:WP_017358773.1;product=PadR family transcriptional regulator;protein_id=PRJNA547679:FJP00_03610;transl_table=11;translation=length.185
FJP00_03615	scaffold3	308020	CDS	196974	198080	+	FJP00_03615;Note=Derived by automated computational analysis using gene prediction method: Protein Homology.;codon_start=1;inference=COORDINATES: similar to AA sequence:RefSeq:WP_007496564.1;product=nitric oxide synthase;protein_id=PRJNA547679:FJP00_03615;transl_table=11;translation=length.368
FJP00_03620	scaffold3	308020	CDS	198251	199660	-	FJP00_03620;Note=Derived by automated computational analysis using gene prediction method: Protein Homology.;codon_start=1;inference=COORDINATES: similar to AA sequence:RefSeq:WP_016818768.1;product=MFS transporter;protein_id=PRJNA547679:FJP00_03620;transl_table=11;translation=length.469
FJP00_03625	scaffold3	308020	CDS	199778	200665	+	FJP00_03625;Note=Derived by automated computational analysis using gene prediction method: Protein Homology.;codon_start=1;inference=COORDINATES: similar to AA sequence:RefSeq:WP_016991747.1;product=LysR family transcriptional regulator;protein_id=PRJNA547679:FJP00_03625;transl_table=11;translation=length.295
FJP00_03630	scaffold3	308020	CDS	200929	201201	-	FJP00_03630;Note=Derived by automated computational analysis using gene prediction method: Protein Homology.;codon_start=1;inference=COORDINATES: similar to AA sequence:RefSeq:WP_017358776.1;product=acylphosphatase;protein_id=PRJNA547679:FJP00_03630;transl_table=11;translation=length.90
FJP00_03635	scaffold3	308020	CDS	201323	201973	+	FJP00_03635;Note=Derived by automated computational analysis using gene prediction method: Protein Homology.;codon_start=1;inference=COORDINATES: similar to AA sequence:RefSeq:WP_017358777.1;product=MOSC domain-containing protein;protein_id=PRJNA547679:FJP00_03635;transl_table=11;translation=length.216
FJP00_03640	scaffold3	308020	CDS	202016	202153	-	FJP00_03640;Note=Derived by automated computational analysis using gene prediction method: Protein Homology.;codon_start=1;inference=COORDINATES: similar to AA sequence:RefSeq:NP_388647.1;product=DUF2639 domain-containing protein;protein_id=PRJNA547679:FJP00_03640;transl_table=11;translation=length.45
FJP00_03645	scaffold3	308020	CDS	202773	203522	-	FJP00_03645;product=type I methionyl aminopeptidase;protein_id=PRJNA547679:FJP00_03645;transl_table=11;translation=length.249
FJP00_03650	scaffold3	308020	CDS	203710	205077	+	FJP00_03650;Note=Derived by automated computational analysis using gene prediction method: Protein Homology.;codon_start=1;inference=COORDINATES: similar to AA sequence:RefSeq:WP_003213892.1;product=PTS sugar transporter;protein_id=PRJNA547679:FJP00_03650;transl_table=11;translation=length.455
FJP00_03655	scaffold3	308020	pseudogene	205096	205853	-	FJP00_03655;pseudo=_no_value
FJP00_03660	scaffold3	308020	CDS	206049	206552	+	FJP00_03660;Note=Derived by automated computational analysis using gene prediction method: Protein Homology.;codon_start=1;inference=COORDINATES: similar to AA sequence:RefSeq:WP_003214123.1;product=DoxX family protein;protein_id=PRJNA547679:FJP00_03660;transl_table=11;translation=length.167
FJP00_03665	scaffold3	308020	CDS	206597	207184	-	FJP00_03665;Note=Derived by automated computational analysis using gene prediction method: Protein Homology.;codon_start=1;inference=COORDINATES: similar to AA sequence:RefSeq:WP_017366815.1;product=DUF4309 domain-containing protein;protein_id=PRJNA547679:FJP00_03665;transl_table=11;translation=length.195
FJP00_03670	scaffold3	308020	CDS	207283	209265	-	FJP00_03670;Note=Derived by automated computational analysis using gene prediction method: Protein Homology.;codon_start=1;inference=COORDINATES: similar to AA sequence:RefSeq:WP_008357685.1;product=LTA synthase family protein;protein_id=PRJNA547679:FJP00_03670;transl_table=11;translation=length.660
FJP00_03675	scaffold3	308020	CDS	209845	211503	+	FJP00_03675;Note=Derived by automated computational analysis using gene prediction method: Protein Homology.;codon_start=1;inference=COORDINATES: similar to AA sequence:RefSeq:WP_017358783.1;product=aspartate aminotransferase family protein;protein_id=PRJNA547679:FJP00_03675;transl_table=11;translation=length.552
FJP00_03680	scaffold3	308020	CDS	211535	213259	+	FJP00_03680;Note=Derived by automated computational analysis using gene prediction method: Protein Homology.;codon_start=1;inference=COORDINATES: similar to AA sequence:RefSeq:WP_019743528.1;product=HAMP domain-containing protein;protein_id=PRJNA547679:FJP00_03680;transl_table=11;translation=length.574
FJP00_03685	scaffold3	308020	CDS	213439	213825	+	FJP00_03685;Note=Derived by automated computational analysis using gene prediction method: Protein Homology.;codon_start=1;inference=COORDINATES: similar to AA sequence:RefSeq:WP_007496579.1;product=DUF1992 domain-containing protein;protein_id=PRJNA547679:FJP00_03685;transl_table=11;translation=length.128
FJP00_03690	scaffold3	308020	CDS	213993	215429	+	FJP00_03690;product=PTS trehalose transporter subunit IIBC;protein_id=PRJNA547679:FJP00_03690;transl_table=11;translation=length.478
FJP00_03695	scaffold3	308020	CDS	215445	217145	+	FJP00_03695;product=alpha%2Calpha-phosphotrehalase;protein_id=PRJNA547679:FJP00_03695;transl_table=11;translation=length.566
FJP00_03700	scaffold3	308020	CDS	217165	217893	+	FJP00_03700;product=trehalose operon repressor;protein_id=PRJNA547679:FJP00_03700;transl_table=11;translation=length.242
FJP00_03705	scaffold3	308020	CDS	217940	218374	+	FJP00_03705;Note=Derived by automated computational analysis using gene prediction method: Protein Homology.;codon_start=1;inference=COORDINATES: similar to AA sequence:RefSeq:WP_017366821.1;product=terpene synthase;protein_id=PRJNA547679:FJP00_03705;transl_table=11;translation=length.144
FJP00_03710	scaffold3	308020	CDS	218337	218531	+	FJP00_03710;Note=Derived by automated computational analysis using gene prediction method: Protein Homology.;codon_start=1;inference=COORDINATES: similar to AA sequence:RefSeq:WP_012011685.1;product=hypothetical protein;protein_id=PRJNA547679:FJP00_03710;transl_table=11;translation=length.64
FJP00_03715	scaffold3	308020	CDS	218461	222753	-	FJP00_03715;Note=Derived by automated computational analysis using gene prediction method: Protein Homology.;codon_start=1;inference=COORDINATES: similar to AA sequence:RefSeq:WP_008341758.1;product=multifunctional 2'%2C3'-cyclic-nucleotide 2'-phosphodiesterase/3'-nucleotidase/5'-nucleotidase;protein_id=PRJNA547679:FJP00_03715;transl_table=11;translation=length.1430
FJP00_03720	scaffold3	308020	CDS	223008	223526	+	FJP00_03720;Note=Derived by automated computational analysis using gene prediction method: Protein Homology.;codon_start=1;inference=COORDINATES: similar to AA sequence:RefSeq:NP_388666.1;product=type 1 glutamine amidotransferase;protein_id=PRJNA547679:FJP00_03720;transl_table=11;translation=length.172
FJP00_03725	scaffold3	308020	CDS	223633	223848	-	FJP00_03725;Note=Derived by automated computational analysis using gene prediction method: Protein Homology.;codon_start=1;inference=COORDINATES: similar to AA sequence:RefSeq:WP_008341757.1;product=DUF1128 domain-containing protein;protein_id=PRJNA547679:FJP00_03725;transl_table=11;translation=length.71
FJP00_03730	scaffold3	308020	CDS	223926	225281	-	FJP00_03730;Note=Derived by automated computational analysis using gene prediction method: Protein Homology.;codon_start=1;inference=COORDINATES: similar to AA sequence:RefSeq:WP_019743534.1;product=sodium:alanine symporter family protein;protein_id=PRJNA547679:FJP00_03730;transl_table=11;translation=length.451
FJP00_03735	scaffold3	308020	CDS	225455	225925	+	FJP00_03735;Note=Derived by automated computational analysis using gene prediction method: Protein Homology.;codon_start=1;inference=COORDINATES: similar to AA sequence:RefSeq:WP_017366824.1;product=low molecular weight phosphotyrosine protein phosphatase;protein_id=PRJNA547679:FJP00_03735;transl_table=11;translation=length.156
FJP00_03740	scaffold3	308020	CDS	225946	226269	+	FJP00_03740;Note=Derived by automated computational analysis using gene prediction method: Protein Homology.;codon_start=1;inference=COORDINATES: similar to AA sequence:RefSeq:WP_007496597.1;product=YtxH domain-containing protein;protein_id=PRJNA547679:FJP00_03740;transl_table=11;translation=length.107
FJP00_03745	scaffold3	308020	CDS	226297	227115	+	FJP00_03745;Note=Derived by automated computational analysis using gene prediction method: Protein Homology.;codon_start=1;inference=COORDINATES: similar to AA sequence:RefSeq:WP_008341753.1;product=YihY family inner membrane protein;protein_id=PRJNA547679:FJP00_03745;transl_table=11;translation=length.272
FJP00_03750	scaffold3	308020	CDS	227324	227830	-	FJP00_03750;Note=Derived by automated computational analysis using gene prediction method: Protein Homology.;codon_start=1;inference=COORDINATES: similar to AA sequence:RefSeq:WP_008357716.1;product=GNAT family N-acetyltransferase;protein_id=PRJNA547679:FJP00_03750;transl_table=11;translation=length.168
FJP00_03755	scaffold3	308020	CDS	227847	229010	-	FJP00_03755;Note=Derived by automated computational analysis using gene prediction method: Protein Homology.;codon_start=1;inference=COORDINATES: similar to AA sequence:RefSeq:WP_008341750.1;product=MFS transporter;protein_id=PRJNA547679:FJP00_03755;transl_table=11;translation=length.387
FJP00_03760	scaffold3	308020	CDS	229086	229463	+	FJP00_03760;Note=Derived by automated computational analysis using gene prediction method: Protein Homology.;codon_start=1;inference=COORDINATES: similar to AA sequence:RefSeq:WP_019743540.1;product=OsmC family protein;protein_id=PRJNA547679:FJP00_03760;transl_table=11;translation=length.125
FJP00_03765	scaffold3	308020	CDS	229529	230596	+	FJP00_03765;product=calcium/proton exchanger;protein_id=PRJNA547679:FJP00_03765;transl_table=11;translation=length.355
FJP00_03770	scaffold3	308020	CDS	230664	231446	+	FJP00_03770;Note=Derived by automated computational analysis using gene prediction method: Protein Homology.;codon_start=1;inference=COORDINATES: similar to AA sequence:RefSeq:WP_008357724.1;product=hypothetical protein;protein_id=PRJNA547679:FJP00_03770;transl_table=11;translation=length.260
FJP00_03775	scaffold3	308020	CDS	231803	232522	-	FJP00_03775;Note=Derived by automated computational analysis using gene prediction method: Protein Homology.;codon_start=1;inference=COORDINATES: similar to AA sequence:RefSeq:NP_388566.3;product=YebC/PmpR family DNA-binding transcriptional regulator;protein_id=PRJNA547679:FJP00_03775;transl_table=11;translation=length.239
FJP00_03780	scaffold3	308020	CDS	232745	233581	-	FJP00_03780;Note=Derived by automated computational analysis using gene prediction method: Protein Homology.;codon_start=1;inference=COORDINATES: similar to AA sequence:RefSeq:WP_003218032.1;product=mechanosensitive ion channel;protein_id=PRJNA547679:FJP00_03780;transl_table=11;translation=length.278
FJP00_03785	scaffold3	308020	CDS	233589	234710	-	FJP00_03785;product=radical SAM/CxCxxxxC motif protein YfkAB;protein_id=PRJNA547679:FJP00_03785;transl_table=11;translation=length.373
FJP00_03790	scaffold3	308020	CDS	234857	235048	+	FJP00_03790;Note=Derived by automated computational analysis using gene prediction method: Protein Homology.;codon_start=1;inference=COORDINATES: similar to AA sequence:RefSeq:WP_012009274.1;product=hypothetical protein;protein_id=PRJNA547679:FJP00_03790;transl_table=11;translation=length.63
FJP00_03795	scaffold3	308020	CDS	235150	235941	+	FJP00_03795;product=delta-lactam-biosynthetic de-N-acetylase;protein_id=PRJNA547679:FJP00_03795;transl_table=11;translation=length.263
FJP00_03800	scaffold3	308020	CDS	235976	236470	-	FJP00_03800;Note=Derived by automated computational analysis using gene prediction method: Protein Homology.;codon_start=1;inference=COORDINATES: similar to AA sequence:RefSeq:WP_017358801.1;product=DUF2716 domain-containing protein;protein_id=PRJNA547679:FJP00_03800;transl_table=11;translation=length.164
FJP00_03805	scaffold3	308020	CDS	236504	237463	-	FJP00_03805;product=magnesium/cobalt transporter CorA;protein_id=PRJNA547679:FJP00_03805;transl_table=11;translation=length.319
FJP00_03810	scaffold3	308020	CDS	237597	238106	-	FJP00_03810;Note=Derived by automated computational analysis using gene prediction method: Protein Homology.;codon_start=1;inference=COORDINATES: similar to AA sequence:RefSeq:WP_008341732.1;product=stress protein;protein_id=PRJNA547679:FJP00_03810;transl_table=11;translation=length.169
FJP00_03815	scaffold3	308020	CDS	238541	239410	+	FJP00_03815;Note=Derived by automated computational analysis using gene prediction method: Protein Homology.;codon_start=1;inference=COORDINATES: similar to AA sequence:RefSeq:WP_017358802.1;product=DNA-3-methyladenine glycosylase 2 family protein;protein_id=PRJNA547679:FJP00_03815;transl_table=11;translation=length.289
FJP00_03820	scaffold3	308020	CDS	239513	240898	+	FJP00_03820;product=23S rRNA (uracil(1939)-C(5))-methyltransferase RlmD;protein_id=PRJNA547679:FJP00_03820;transl_table=11;translation=length.461
FJP00_03825	scaffold3	308020	CDS	241287	242045	+	FJP00_03825;Note=Derived by automated computational analysis using gene prediction method: Protein Homology.;codon_start=1;inference=COORDINATES: similar to AA sequence:RefSeq:WP_017472887.1;product=class I SAM-dependent methyltransferase;protein_id=PRJNA547679:FJP00_03825;transl_table=11;translation=length.252
FJP00_03830	scaffold3	308020	CDS	242212	242625	+	FJP00_03830;Note=Derived by automated computational analysis using gene prediction method: Protein Homology.;codon_start=1;inference=COORDINATES: similar to AA sequence:RefSeq:WP_003218004.1;product=hypothetical protein;protein_id=PRJNA547679:FJP00_03830;transl_table=11;translation=length.137
FJP00_03835	scaffold3	308020	CDS	242656	243540	-	FJP00_03835;Note=Derived by automated computational analysis using gene prediction method: Protein Homology.;codon_start=1;inference=COORDINATES: similar to AA sequence:RefSeq:WP_003218052.1;product=LysR family transcriptional regulator;protein_id=PRJNA547679:FJP00_03835;transl_table=11;translation=length.294
FJP00_03840	scaffold3	308020	CDS	243652	244041	+	FJP00_03840;Note=Derived by automated computational analysis using gene prediction method: Protein Homology.;codon_start=1;inference=COORDINATES: similar to AA sequence:RefSeq:WP_003218064.1;product=tautomerase family protein;protein_id=PRJNA547679:FJP00_03840;transl_table=11;translation=length.129
FJP00_03845	scaffold3	308020	CDS	244068	244391	+	FJP00_03845;Note=Derived by automated computational analysis using gene prediction method: Protein Homology.;codon_start=1;inference=COORDINATES: similar to AA sequence:RefSeq:WP_003218056.1;product=carboxymuconolactone decarboxylase family protein;protein_id=PRJNA547679:FJP00_03845;transl_table=11;translation=length.107
FJP00_03850	scaffold3	308020	CDS	244530	245357	+	FJP00_03850;Note=Derived by automated computational analysis using gene prediction method: Protein Homology.;codon_start=1;inference=COORDINATES: similar to AA sequence:RefSeq:WP_003218038.1;product=MerR family transcriptional regulator;protein_id=PRJNA547679:FJP00_03850;transl_table=11;translation=length.275
FJP00_03855	scaffold3	308020	CDS	245384	246571	+	FJP00_03855;Note=Derived by automated computational analysis using gene prediction method: Protein Homology.;codon_start=1;inference=COORDINATES: similar to AA sequence:RefSeq:WP_008341724.1;product=MFS transporter;protein_id=PRJNA547679:FJP00_03855;transl_table=11;translation=length.395
FJP00_03860	scaffold3	308020	CDS	246760	247590	+	FJP00_03860;Note=Derived by automated computational analysis using gene prediction method: Protein Homology.;codon_start=1;inference=COORDINATES: similar to AA sequence:RefSeq:WP_003218020.1;product=DNA alkylation repair protein;protein_id=PRJNA547679:FJP00_03860;transl_table=11;translation=length.276
FJP00_03865	scaffold3	308020	CDS	247828	248586	+	FJP00_03865;Note=Derived by automated computational analysis using gene prediction method: GeneMarkS-2+.;codon_start=1;inference=COORDINATES: ab initio prediction:GeneMarkS-2+;product=hypothetical protein;protein_id=PRJNA547679:FJP00_03865;transl_table=11;translation=length.252
FJP00_03870	scaffold3	308020	pseudogene	248773	248925	+	FJP00_03870;pseudo=_no_value
FJP00_03875	scaffold3	308020	CDS	249099	249668	+	FJP00_03875;Note=Derived by automated computational analysis using gene prediction method: Protein Homology.;codon_start=1;inference=COORDINATES: similar to AA sequence:RefSeq:WP_017358809.1;product=hypothetical protein;protein_id=PRJNA547679:FJP00_03875;transl_table=11;translation=length.189
FJP00_03880	scaffold3	308020	CDS	249692	250975	+	FJP00_03880;Note=Derived by automated computational analysis using gene prediction method: Protein Homology.;codon_start=1;inference=COORDINATES: similar to AA sequence:RefSeq:WP_007496646.1;product=hypothetical protein;protein_id=PRJNA547679:FJP00_03880;transl_table=11;translation=length.427
FJP00_03885	scaffold3	308020	CDS	251313	251594	+	FJP00_03885;Note=Derived by automated computational analysis using gene prediction method: Protein Homology.;codon_start=1;inference=COORDINATES: similar to AA sequence:RefSeq:WP_017358811.1;product=hypothetical protein;protein_id=PRJNA547679:FJP00_03885;transl_table=11;translation=length.93
FJP00_03890	scaffold3	308020	CDS	251648	253156	-	FJP00_03890;Note=Derived by automated computational analysis using gene prediction method: Protein Homology.;codon_start=1;inference=COORDINATES: similar to AA sequence:RefSeq:WP_017358812.1;product=transcriptional regulator;protein_id=PRJNA547679:FJP00_03890;transl_table=11;translation=length.502
FJP00_03895	scaffold3	308020	CDS	253875	260018	+	FJP00_03895;Note=Derived by automated computational analysis using gene prediction method: Protein Homology.;codon_start=1;inference=COORDINATES: similar to AA sequence:RefSeq:WP_008341715.1;product=LPXTG cell wall anchor domain-containing protein;protein_id=PRJNA547679:FJP00_03895;transl_table=11;translation=length.2047
FJP00_03900	scaffold3	308020	CDS	260040	260642	+	FJP00_03900;Note=Derived by automated computational analysis using gene prediction method: Protein Homology.;codon_start=1;inference=COORDINATES: similar to AA sequence:RefSeq:WP_017358814.1;product=class D sortase;protein_id=PRJNA547679:FJP00_03900;transl_table=11;translation=length.200
FJP00_03905	scaffold3	308020	CDS	260635	260961	+	FJP00_03905;Note=Derived by automated computational analysis using gene prediction method: Protein Homology.;codon_start=1;inference=COORDINATES: similar to AA sequence:RefSeq:WP_003217869.1;product=hypothetical protein;protein_id=PRJNA547679:FJP00_03905;transl_table=11;translation=length.108
FJP00_03910	scaffold3	308020	CDS	261337	262149	+	FJP00_03910;Note=Derived by automated computational analysis using gene prediction method: Protein Homology.;codon_start=1;inference=COORDINATES: similar to AA sequence:RefSeq:WP_008341705.1;product=leucine-rich repeat domain-containing protein;protein_id=PRJNA547679:FJP00_03910;transl_table=11;translation=length.270
FJP00_03915	scaffold3	308020	CDS	262243	262557	-	FJP00_03915;Note=Derived by automated computational analysis using gene prediction method: Protein Homology.;codon_start=1;inference=COORDINATES: similar to AA sequence:RefSeq:WP_017358818.1;product=multidrug efflux SMR transporter;protein_id=PRJNA547679:FJP00_03915;transl_table=11;translation=length.104
FJP00_03920	scaffold3	308020	CDS	262558	262902	-	FJP00_03920;Note=Derived by automated computational analysis using gene prediction method: Protein Homology.;codon_start=1;inference=COORDINATES: similar to AA sequence:RefSeq:WP_017358819.1;product=QacE family quaternary ammonium compound efflux SMR transporter;protein_id=PRJNA547679:FJP00_03920;transl_table=11;translation=length.114
FJP00_03925	scaffold3	308020	CDS	262922	263128	-	FJP00_03925;Note=Derived by automated computational analysis using gene prediction method: Protein Homology.;codon_start=1;inference=COORDINATES: similar to AA sequence:RefSeq:WP_012009467.1;product=hypothetical protein;protein_id=PRJNA547679:FJP00_03925;transl_table=11;translation=length.68
FJP00_03930	scaffold3	308020	CDS	263179	263757	-	FJP00_03930;Note=Derived by automated computational analysis using gene prediction method: Protein Homology.;codon_start=1;inference=COORDINATES: similar to AA sequence:RefSeq:WP_017358820.1;product=TetR/AcrR family transcriptional regulator;protein_id=PRJNA547679:FJP00_03930;transl_table=11;translation=length.192
FJP00_03935	scaffold3	308020	CDS	263934	264482	+	FJP00_03935;Note=Derived by automated computational analysis using gene prediction method: Protein Homology.;codon_start=1;inference=COORDINATES: similar to AA sequence:RefSeq:WP_017366856.1;product=VanZ family protein;protein_id=PRJNA547679:FJP00_03935;transl_table=11;translation=length.182
FJP00_03940	scaffold3	308020	CDS	264479	264943	+	FJP00_03940;Note=Derived by automated computational analysis using gene prediction method: Protein Homology.;codon_start=1;inference=COORDINATES: similar to AA sequence:RefSeq:WP_017358822.1;product=hypothetical protein;protein_id=PRJNA547679:FJP00_03940;transl_table=11;translation=length.154
FJP00_03945	scaffold3	308020	CDS	265096	265725	+	FJP00_03945;Note=Derived by automated computational analysis using gene prediction method: Protein Homology.;codon_start=1;inference=COORDINATES: similar to AA sequence:RefSeq:WP_017358823.1;product=rhamnogalacturonan acetylesterase;protein_id=PRJNA547679:FJP00_03945;transl_table=11;translation=length.209
FJP00_03950	scaffold3	308020	CDS	265879	266919	+	FJP00_03950;Note=Derived by automated computational analysis using gene prediction method: Protein Homology.;codon_start=1;inference=COORDINATES: similar to AA sequence:RefSeq:WP_008341694.1;product=NAD(P)/FAD-dependent oxidoreductase;protein_id=PRJNA547679:FJP00_03950;transl_table=11;translation=length.346
FJP00_03955	scaffold3	308020	CDS	266981	267307	-	FJP00_03955;Note=Derived by automated computational analysis using gene prediction method: Protein Homology.;codon_start=1;inference=COORDINATES: similar to AA sequence:RefSeq:WP_007496671.1;product=YnfA family protein;protein_id=PRJNA547679:FJP00_03955;transl_table=11;translation=length.108
FJP00_03960	scaffold3	308020	CDS	267647	268213	+	FJP00_03960;Note=Derived by automated computational analysis using gene prediction method: Protein Homology.;codon_start=1;inference=COORDINATES: similar to AA sequence:RefSeq:WP_017358828.1;product=sigma-70 family RNA polymerase sigma factor;protein_id=PRJNA547679:FJP00_03960;transl_table=11;translation=length.188
FJP00_03965	scaffold3	308020	CDS	268210	268956	+	FJP00_03965;Note=Derived by automated computational analysis using gene prediction method: Protein Homology.;codon_start=1;inference=COORDINATES: similar to AA sequence:RefSeq:WP_017358829.1;product=anti-sigma factor;protein_id=PRJNA547679:FJP00_03965;transl_table=11;translation=length.248
FJP00_03970	scaffold3	308020	pseudogene	269058	269497	+	FJP00_03970;pseudo=_no_value
FJP00_03975	scaffold3	308020	CDS	269588	270613	+	FJP00_03975;Note=Derived by automated computational analysis using gene prediction method: Protein Homology.;codon_start=1;inference=COORDINATES: similar to AA sequence:RefSeq:WP_003217820.1;product=zinc-binding alcohol dehydrogenase family protein;protein_id=PRJNA547679:FJP00_03975;transl_table=11;translation=length.341
FJP00_03980	scaffold3	308020	CDS	270610	271137	+	FJP00_03980;Note=Derived by automated computational analysis using gene prediction method: Protein Homology.;codon_start=1;inference=COORDINATES: similar to AA sequence:RefSeq:WP_012009309.1;product=putative metal-dependent hydrolase;protein_id=PRJNA547679:FJP00_03980;transl_table=11;translation=length.175
FJP00_03985	scaffold3	308020	CDS	271150	271431	+	FJP00_03985;Note=Derived by automated computational analysis using gene prediction method: Protein Homology.;codon_start=1;inference=COORDINATES: similar to AA sequence:RefSeq:WP_017358833.1;product=hypothetical protein;protein_id=PRJNA547679:FJP00_03985;transl_table=11;translation=length.93
FJP00_03990	scaffold3	308020	CDS	271447	271926	-	FJP00_03990;Note=Derived by automated computational analysis using gene prediction method: Protein Homology.;codon_start=1;inference=COORDINATES: similar to AA sequence:RefSeq:WP_003217817.1;product=MarR family transcriptional regulator;protein_id=PRJNA547679:FJP00_03990;transl_table=11;translation=length.159
FJP00_03995	scaffold3	308020	CDS	272095	274665	+	FJP00_03995;product=bifunctional lysylphosphatidylglycerol flippase/synthetase MprF;protein_id=PRJNA547679:FJP00_03995;transl_table=11;translation=length.856
FJP00_04000	scaffold3	308020	CDS	274758	275306	+	FJP00_04000;Note=Derived by automated computational analysis using gene prediction method: Protein Homology.;codon_start=1;inference=COORDINATES: similar to AA sequence:RefSeq:WP_008359296.1;product=thioredoxin family protein;protein_id=PRJNA547679:FJP00_04000;transl_table=11;translation=length.182
FJP00_04005	scaffold3	308020	CDS	275640	276107	+	FJP00_04005;Note=Derived by automated computational analysis using gene prediction method: Protein Homology.;codon_start=1;inference=COORDINATES: similar to AA sequence:RefSeq:WP_007496690.1;product=DUF393 domain-containing protein;protein_id=PRJNA547679:FJP00_04005;transl_table=11;translation=length.155
FJP00_04010	scaffold3	308020	CDS	276144	277400	-	FJP00_04010;Note=Derived by automated computational analysis using gene prediction method: Protein Homology.;codon_start=1;inference=COORDINATES: similar to AA sequence:RefSeq:WP_008359300.1;product=helix-turn-helix domain-containing protein;protein_id=PRJNA547679:FJP00_04010;transl_table=11;translation=length.418
FJP00_04015	scaffold3	308020	CDS	277675	278262	+	FJP00_04015;Note=Derived by automated computational analysis using gene prediction method: Protein Homology.;codon_start=1;inference=COORDINATES: similar to AA sequence:RefSeq:WP_012009316.1;product=nitroreductase;protein_id=PRJNA547679:FJP00_04015;transl_table=11;translation=length.195
FJP00_04020	scaffold3	308020	CDS	278301	278456	-	FJP00_04020;Note=Derived by automated computational analysis using gene prediction method: Protein Homology.;codon_start=1;inference=COORDINATES: similar to AA sequence:RefSeq:WP_012009317.1;product=YfhD family protein;protein_id=PRJNA547679:FJP00_04020;transl_table=11;translation=length.51
FJP00_04025	scaffold3	308020	CDS	278518	278628	-	FJP00_04025;Note=Derived by automated computational analysis using gene prediction method: Protein Homology.;codon_start=1;inference=COORDINATES: similar to AA sequence:RefSeq:WP_017358836.1;product=YfhE family protein;protein_id=PRJNA547679:FJP00_04025;transl_table=11;translation=length.36
FJP00_04030	scaffold3	308020	CDS	278681	279577	-	FJP00_04030;Note=Derived by automated computational analysis using gene prediction method: Protein Homology.;codon_start=1;inference=COORDINATES: similar to AA sequence:RefSeq:WP_008341995.1;product=TIGR01777 family protein;protein_id=PRJNA547679:FJP00_04030;transl_table=11;translation=length.298
FJP00_04035	scaffold3	308020	CDS	279672	280463	+	FJP00_04035;product=recombination regulator RecX;protein_id=PRJNA547679:FJP00_04035;transl_table=11;translation=length.263
FJP00_04040	scaffold3	308020	CDS	280467	280781	+	FJP00_04040;Note=Derived by automated computational analysis using gene prediction method: Protein Homology.;codon_start=1;inference=COORDINATES: similar to AA sequence:RefSeq:WP_017358839.1;product=DUF1811 family protein;protein_id=PRJNA547679:FJP00_04040;transl_table=11;translation=length.104
FJP00_04045	scaffold3	308020	CDS	280805	280978	-	FJP00_04045;Note=Derived by automated computational analysis using gene prediction method: Protein Homology.;codon_start=1;inference=COORDINATES: similar to AA sequence:RefSeq:WP_008360604.1;product=YpzG family protein;protein_id=PRJNA547679:FJP00_04045;transl_table=11;translation=length.57
FJP00_04050	scaffold3	308020	CDS	281004	281153	-	FJP00_04050;Note=Derived by automated computational analysis using gene prediction method: Protein Homology.;codon_start=1;inference=COORDINATES: similar to AA sequence:RefSeq:WP_003217849.1;product=small%2C acid-soluble spore protein K;protein_id=PRJNA547679:FJP00_04050;transl_table=11;translation=length.49
FJP00_04055	scaffold3	308020	CDS	281270	281542	+	FJP00_04055;Note=Derived by automated computational analysis using gene prediction method: Protein Homology.;codon_start=1;inference=COORDINATES: similar to AA sequence:RefSeq:WP_017358840.1;product=hypothetical protein;protein_id=PRJNA547679:FJP00_04055;transl_table=11;translation=length.90
FJP00_04060	scaffold3	308020	CDS	281842	282825	+	FJP00_04060;Note=Derived by automated computational analysis using gene prediction method: Protein Homology.;codon_start=1;inference=COORDINATES: similar to AA sequence:RefSeq:WP_012009324.1;product=glycosyltransferase family 2 protein;protein_id=PRJNA547679:FJP00_04060;transl_table=11;translation=length.327
FJP00_04065	scaffold3	308020	CDS	282913	285507	+	FJP00_04065;Note=Derived by automated computational analysis using gene prediction method: Protein Homology.;codon_start=1;inference=COORDINATES: similar to AA sequence:RefSeq:WP_012009325.1;product=YfhO family protein;protein_id=PRJNA547679:FJP00_04065;transl_table=11;translation=length.864
FJP00_04070	scaffold3	308020	CDS	285532	286665	-	FJP00_04070;Note=Derived by automated computational analysis using gene prediction method: Protein Homology.;codon_start=1;inference=COORDINATES: similar to AA sequence:RefSeq:WP_012009326.1;product=FAD-dependent monooxygenase;protein_id=PRJNA547679:FJP00_04070;transl_table=11;translation=length.377
FJP00_04075	scaffold3	308020	CDS	286864	287394	+	FJP00_04075;Note=Derived by automated computational analysis using gene prediction method: Protein Homology.;codon_start=1;inference=COORDINATES: similar to AA sequence:RefSeq:WP_008341978.1;product=DinB family protein;protein_id=PRJNA547679:FJP00_04075;transl_table=11;translation=length.176
FJP00_04080	scaffold3	308020	CDS	287303	287722	-	FJP00_04080;Note=Derived by automated computational analysis using gene prediction method: Protein Homology.;codon_start=1;inference=COORDINATES: similar to AA sequence:RefSeq:WP_008341975.1;product=hypothetical protein;protein_id=PRJNA547679:FJP00_04080;transl_table=11;translation=length.139
FJP00_04085	scaffold3	308020	CDS	287792	288955	-	FJP00_04085;Note=Derived by automated computational analysis using gene prediction method: Protein Homology.;codon_start=1;inference=COORDINATES: similar to AA sequence:RefSeq:WP_003217837.1;product=cupin domain-containing protein;protein_id=PRJNA547679:FJP00_04085;transl_table=11;translation=length.387
FJP00_04090	scaffold3	308020	CDS	289050	289214	-	FJP00_04090;Note=Derived by automated computational analysis using gene prediction method: Protein Homology.;codon_start=1;inference=COORDINATES: similar to AA sequence:RefSeq:WP_008341970.1;product=YvrJ family protein;protein_id=PRJNA547679:FJP00_04090;transl_table=11;translation=length.54
FJP00_04095	scaffold3	308020	CDS	289381	289983	+	FJP00_04095;Note=Derived by automated computational analysis using gene prediction method: Protein Homology.;codon_start=1;inference=COORDINATES: similar to AA sequence:RefSeq:WP_017366877.1;product=sigma-70 family RNA polymerase sigma factor;protein_id=PRJNA547679:FJP00_04095;transl_table=11;translation=length.200
FJP00_04100	scaffold3	308020	CDS	289937	290152	+	FJP00_04100;Note=Derived by automated computational analysis using gene prediction method: Protein Homology.;codon_start=1;inference=COORDINATES: similar to AA sequence:RefSeq:WP_012009331.1;product=hypothetical protein;protein_id=PRJNA547679:FJP00_04100;transl_table=11;translation=length.71
FJP00_04105	scaffold3	308020	CDS	290178	291158	-	FJP00_04105;Note=Derived by automated computational analysis using gene prediction method: Protein Homology.;codon_start=1;inference=COORDINATES: similar to AA sequence:RefSeq:NP_388742.1;product=metal-dependent hydrolase;protein_id=PRJNA547679:FJP00_04105;transl_table=11;translation=length.326
FJP00_04110	scaffold3	308020	CDS	291350	292450	+	FJP00_04110;product=A/G-specific adenine glycosylase;protein_id=PRJNA547679:FJP00_04110;transl_table=11;translation=length.366
FJP00_04115	scaffold3	308020	CDS	292437	292661	-	FJP00_04115;Note=Derived by automated computational analysis using gene prediction method: Protein Homology.;codon_start=1;inference=COORDINATES: similar to AA sequence:RefSeq:NP_388744.1;product=hypothetical protein;protein_id=PRJNA547679:FJP00_04115;transl_table=11;translation=length.74
FJP00_04120	scaffold3	308020	CDS	292743	293495	+	FJP00_04120;product=enoyl-[acyl-carrier-protein] reductase FabL;protein_id=PRJNA547679:FJP00_04120;transl_table=11;translation=length.250
FJP00_04125	scaffold3	308020	CDS	293557	293721	+	FJP00_04125;Note=Derived by automated computational analysis using gene prediction method: Protein Homology.;codon_start=1;inference=COORDINATES: similar to AA sequence:RefSeq:WP_006639853.1;product=gamma-type small acid-soluble spore protein;protein_id=PRJNA547679:FJP00_04125;transl_table=11;translation=length.54
FJP00_04130	scaffold3	308020	CDS	293896	294156	+	FJP00_04130;Note=Derived by automated computational analysis using gene prediction method: Protein Homology.;codon_start=1;inference=COORDINATES: similar to AA sequence:RefSeq:WP_019743185.1;product=hypothetical protein;protein_id=PRJNA547679:FJP00_04130;transl_table=11;translation=length.86
FJP00_04135	scaffold3	308020	CDS	294304	294834	+	FJP00_04135;Note=Derived by automated computational analysis using gene prediction method: Protein Homology.;codon_start=1;inference=COORDINATES: similar to AA sequence:RefSeq:NP_388748.3;product=DUF402 domain-containing protein;protein_id=PRJNA547679:FJP00_04135;transl_table=11;translation=length.176
FJP00_04140	scaffold3	308020	CDS	294930	296672	+	FJP00_04140;Note=Derived by automated computational analysis using gene prediction method: Protein Homology.;codon_start=1;inference=COORDINATES: similar to AA sequence:RefSeq:NP_388749.2;product=ABC transporter ATP-binding protein;protein_id=PRJNA547679:FJP00_04140;transl_table=11;translation=length.580
FJP00_04145	scaffold3	308020	CDS	296784	297806	+	FJP00_04145;Note=Derived by automated computational analysis using gene prediction method: Protein Homology.;codon_start=1;inference=COORDINATES: similar to AA sequence:RefSeq:WP_017366883.1;product=ABC transporter ATP-binding protein;protein_id=PRJNA547679:FJP00_04145;transl_table=11;translation=length.340
FJP00_04150	scaffold3	308020	CDS	297775	298752	+	FJP00_04150;Note=Derived by automated computational analysis using gene prediction method: Protein Homology.;codon_start=1;inference=COORDINATES: similar to AA sequence:RefSeq:WP_017358850.1;product=ABC transporter ATP-binding protein;protein_id=PRJNA547679:FJP00_04150;transl_table=11;translation=length.325
FJP00_04155	scaffold3	308020	CDS	298727	300313	+	FJP00_04155;Note=Derived by automated computational analysis using gene prediction method: Protein Homology.;codon_start=1;inference=COORDINATES: similar to AA sequence:RefSeq:WP_008361051.1;product=ABC transporter substrate-binding protein;protein_id=PRJNA547679:FJP00_04155;transl_table=11;translation=length.528
FJP00_04160	scaffold3	308020	CDS	300375	301376	+	FJP00_04160;Note=Derived by automated computational analysis using gene prediction method: Protein Homology.;codon_start=1;inference=COORDINATES: similar to AA sequence:RefSeq:WP_003179953.1;product=ABC transporter permease;protein_id=PRJNA547679:FJP00_04160;transl_table=11;translation=length.333
FJP00_04165	scaffold3	308020	CDS	301394	302290	+	FJP00_04165;Note=Derived by automated computational analysis using gene prediction method: Protein Homology.;codon_start=1;inference=COORDINATES: similar to AA sequence:RefSeq:WP_003217871.1;product=ABC transporter permease;protein_id=PRJNA547679:FJP00_04165;transl_table=11;translation=length.298
FJP00_04170	scaffold3	308020	CDS	302519	303592	-	FJP00_04170;Note=Derived by automated computational analysis using gene prediction method: Protein Homology.;codon_start=1;inference=COORDINATES: similar to AA sequence:RefSeq:WP_003217877.1;product=aromatic acid exporter family protein;protein_id=PRJNA547679:FJP00_04170;transl_table=11;translation=length.357
FJP00_04175	scaffold3	308020	CDS	303840	305135	-	FJP00_04175;Note=Derived by automated computational analysis using gene prediction method: Protein Homology.;codon_start=1;inference=COORDINATES: similar to AA sequence:RefSeq:WP_019743190.1;product=glutamate-1-semialdehyde 2%2C1-aminomutase;protein_id=PRJNA547679:FJP00_04175;transl_table=11;translation=length.431
FJP00_04180	scaffold3	308020	CDS	305265	305732	+	FJP00_04180;Note=Derived by automated computational analysis using gene prediction method: Protein Homology.;codon_start=1;inference=COORDINATES: similar to AA sequence:RefSeq:WP_012009346.1;product=thioredoxin-dependent thiol peroxidase;protein_id=PRJNA547679:FJP00_04180;transl_table=11;translation=length.155
FJP00_04185	scaffold3	308020	CDS	305890	306327	+	FJP00_04185;product=peroxide-responsive transcriptional repressor PerR;protein_id=PRJNA547679:FJP00_04185;transl_table=11;translation=length.145
FJP00_04190	scaffold3	308020	CDS	306363	306710	-	FJP00_04190;Note=Derived by automated computational analysis using gene prediction method: Protein Homology.;codon_start=1;inference=COORDINATES: similar to AA sequence:RefSeq:WP_017358855.1;product=hypothetical protein;protein_id=PRJNA547679:FJP00_04190;transl_table=11;translation=length.115
FJP00_04195	scaffold3	308020	CDS	306900	307778	+	FJP00_04195;Note=Derived by automated computational analysis using gene prediction method: Protein Homology.;codon_start=1;inference=COORDINATES: similar to AA sequence:RefSeq:NP_388755.1;product=hypothetical protein;protein_id=PRJNA547679:FJP00_04195;transl_table=11;translation=length.292
FJP00_04200	scaffold2	788469	rRNA	1	1377	+	FJP00_04200;product=23S ribosomal RNA
FJP00_04205	scaffold2	788469	rRNA	1485	1600	+	FJP00_04205;product=5S ribosomal RNA
FJP00_04210	scaffold2	788469	tRNA	1610	1684	+	FJP00_04210;anticodon=(pos:1642..1644%2Caa:Asn%2Cseq:gtt);inference=COORDINATES: profile:tRNAscan-SE:1.23;product=tRNA-Asn
FJP00_04215	scaffold2	788469	tRNA	1689	1779	+	FJP00_04215;anticodon=(pos:1723..1725%2Caa:Ser%2Cseq:gga);inference=COORDINATES: profile:tRNAscan-SE:1.23;product=tRNA-Ser
FJP00_04220	scaffold2	788469	tRNA	1797	1871	+	FJP00_04220;anticodon=(pos:1830..1832%2Caa:Glu%2Cseq:ttc);inference=COORDINATES: profile:tRNAscan-SE:1.23;product=tRNA-Glu
FJP00_04225	scaffold2	788469	tRNA	1905	1980	+	FJP00_04225;anticodon=(pos:1938..1940%2Caa:Val%2Cseq:tac);inference=COORDINATES: profile:tRNAscan-SE:1.23;product=tRNA-Val
FJP00_04230	scaffold2	788469	tRNA	1996	2072	+	FJP00_04230;anticodon=(pos:2030..2032%2Caa:Met%2Cseq:cat);inference=COORDINATES: profile:tRNAscan-SE:1.23;product=tRNA-Met
FJP00_04235	scaffold2	788469	tRNA	2077	2153	+	FJP00_04235;anticodon=(pos:2111..2113%2Caa:Asp%2Cseq:gtc);inference=COORDINATES: profile:tRNAscan-SE:1.23;product=tRNA-Asp
FJP00_04240	scaffold2	788469	tRNA	2172	2247	+	FJP00_04240;anticodon=(pos:2205..2207%2Caa:Phe%2Cseq:gaa);inference=COORDINATES: profile:tRNAscan-SE:1.23;product=tRNA-Phe
FJP00_04245	scaffold2	788469	tRNA	2254	2326	+	FJP00_04245;anticodon=(pos:2287..2289%2Caa:Thr%2Cseq:tgt);inference=COORDINATES: profile:tRNAscan-SE:1.23;product=tRNA-Thr
FJP00_04250	scaffold2	788469	tRNA	2342	2426	+	FJP00_04250;anticodon=(pos:2376..2378%2Caa:Tyr%2Cseq:gta);inference=COORDINATES: profile:tRNAscan-SE:1.23;product=tRNA-Tyr
FJP00_04255	scaffold2	788469	tRNA	2441	2514	+	FJP00_04255;anticodon=(pos:2473..2475%2Caa:Trp%2Cseq:cca);inference=COORDINATES: profile:tRNAscan-SE:1.23;product=tRNA-Trp
FJP00_04260	scaffold2	788469	tRNA	2544	2619	+	FJP00_04260;anticodon=(pos:2577..2579%2Caa:His%2Cseq:gtg);inference=COORDINATES: profile:tRNAscan-SE:1.23;product=tRNA-His
FJP00_04265	scaffold2	788469	tRNA	2629	2700	+	FJP00_04265;anticodon=(pos:2661..2663%2Caa:Gln%2Cseq:ttg);inference=COORDINATES: profile:tRNAscan-SE:1.23;product=tRNA-Gln
FJP00_04270	scaffold2	788469	tRNA	2708	2782	+	FJP00_04270;anticodon=(pos:2740..2742%2Caa:Gly%2Cseq:gcc);inference=COORDINATES: profile:tRNAscan-SE:1.23;product=tRNA-Gly
FJP00_04275	scaffold2	788469	tRNA	2788	2858	+	FJP00_04275;anticodon=(pos:2820..2822%2Caa:Cys%2Cseq:gca);inference=COORDINATES: profile:tRNAscan-SE:1.23;product=tRNA-Cys
FJP00_04280	scaffold2	788469	tRNA	2873	2961	+	FJP00_04280;anticodon=(pos:2907..2909%2Caa:Leu%2Cseq:taa);inference=COORDINATES: profile:tRNAscan-SE:1.23;product=tRNA-Leu
FJP00_04285	scaffold2	788469	tRNA	2999	3080	+	FJP00_04285;anticodon=(pos:3033..3035%2Caa:Leu%2Cseq:caa);inference=COORDINATES: profile:tRNAscan-SE:1.23;product=tRNA-Leu
FJP00_04290	scaffold2	788469	CDS	3439	3864	+	FJP00_04290;Note=Derived by automated computational analysis using gene prediction method: Protein Homology.;codon_start=1;inference=COORDINATES: similar to AA sequence:RefSeq:WP_017360396.1;product=hypothetical protein;protein_id=PRJNA547679:FJP00_04290;transl_table=11;translation=length.141
FJP00_04295	scaffold2	788469	CDS	4283	5077	+	FJP00_04295;Note=Derived by automated computational analysis using gene prediction method: Protein Homology.;codon_start=1;inference=COORDINATES: similar to AA sequence:RefSeq:WP_019743956.1;product=aminoglycoside phosphotransferase;protein_id=PRJNA547679:FJP00_04295;transl_table=11;translation=length.264
FJP00_04300	scaffold2	788469	CDS	5096	5800	+	FJP00_04300;Note=Derived by automated computational analysis using gene prediction method: Protein Homology.;codon_start=1;inference=COORDINATES: similar to AA sequence:RefSeq:WP_003211528.1;product=hypothetical protein;protein_id=PRJNA547679:FJP00_04300;transl_table=11;translation=length.234
FJP00_04305	scaffold2	788469	CDS	5831	6376	-	FJP00_04305;Note=Derived by automated computational analysis using gene prediction method: Protein Homology.;codon_start=1;inference=COORDINATES: similar to AA sequence:RefSeq:WP_017366891.1;product=histidine phosphatase family protein;protein_id=PRJNA547679:FJP00_04305;transl_table=11;translation=length.181
FJP00_04310	scaffold2	788469	CDS	6439	6636	-	FJP00_04310;Note=Derived by automated computational analysis using gene prediction method: Protein Homology.;codon_start=1;inference=COORDINATES: similar to AA sequence:RefSeq:WP_008349128.1;product=hypothetical protein;protein_id=PRJNA547679:FJP00_04310;transl_table=11;translation=length.65
FJP00_04315	scaffold2	788469	CDS	6777	7046	-	FJP00_04315;Note=Derived by automated computational analysis using gene prediction method: Protein Homology.;codon_start=1;inference=COORDINATES: similar to AA sequence:RefSeq:WP_008349126.1;product=hypothetical protein;protein_id=PRJNA547679:FJP00_04315;transl_table=11;translation=length.89
FJP00_04320	scaffold2	788469	CDS	7112	7801	-	FJP00_04320;Note=Derived by automated computational analysis using gene prediction method: Protein Homology.;codon_start=1;inference=COORDINATES: similar to AA sequence:RefSeq:WP_017360390.1;product=DUF1963 domain-containing protein;protein_id=PRJNA547679:FJP00_04320;transl_table=11;translation=length.229
FJP00_04325	scaffold2	788469	CDS	7820	8623	-	FJP00_04325;Note=Derived by automated computational analysis using gene prediction method: Protein Homology.;codon_start=1;inference=COORDINATES: similar to AA sequence:RefSeq:WP_017360389.1;product=DUF2262 domain-containing protein;protein_id=PRJNA547679:FJP00_04325;transl_table=11;translation=length.267
FJP00_04330	scaffold2	788469	CDS	9165	11108	+	FJP00_04330;Note=Derived by automated computational analysis using gene prediction method: Protein Homology.;codon_start=1;inference=COORDINATES: similar to AA sequence:RefSeq:WP_007497007.1;product=LTA synthase family protein;protein_id=PRJNA547679:FJP00_04330;transl_table=11;translation=length.647
FJP00_04335	scaffold2	788469	CDS	11264	11830	+	FJP00_04335;product=signal peptidase I;protein_id=PRJNA547679:FJP00_04335;transl_table=11;translation=length.188
FJP00_04340	scaffold2	788469	CDS	11872	13167	-	FJP00_04340;Note=Derived by automated computational analysis using gene prediction method: Protein Homology.;codon_start=1;inference=COORDINATES: similar to AA sequence:RefSeq:WP_012009373.1;product=homocysteine synthase;protein_id=PRJNA547679:FJP00_04340;transl_table=11;translation=length.431
FJP00_04345	scaffold2	788469	CDS	13433	13588	+	FJP00_04345;Note=Derived by automated computational analysis using gene prediction method: Protein Homology.;codon_start=1;inference=COORDINATES: similar to AA sequence:RefSeq:WP_008349111.1;product=FbpB family small basic protein;protein_id=PRJNA547679:FJP00_04345;transl_table=11;translation=length.51
FJP00_04350	scaffold2	788469	CDS	13752	14519	+	FJP00_04350;Note=Derived by automated computational analysis using gene prediction method: Protein Homology.;codon_start=1;inference=COORDINATES: similar to AA sequence:RefSeq:WP_008358663.1;product=ABC transporter ATP-binding protein;protein_id=PRJNA547679:FJP00_04350;transl_table=11;translation=length.255
FJP00_04355	scaffold2	788469	CDS	14534	15526	+	FJP00_04355;Note=Derived by automated computational analysis using gene prediction method: Protein Homology.;codon_start=1;inference=COORDINATES: similar to AA sequence:RefSeq:WP_017360384.1;product=aliphatic sulfonate ABC transporter substrate-binding protein;protein_id=PRJNA547679:FJP00_04355;transl_table=11;translation=length.330
FJP00_04360	scaffold2	788469	CDS	15523	16353	+	FJP00_04360;Note=Derived by automated computational analysis using gene prediction method: Protein Homology.;codon_start=1;inference=COORDINATES: similar to AA sequence:RefSeq:WP_008358667.1;product=ABC transporter permease;protein_id=PRJNA547679:FJP00_04360;transl_table=11;translation=length.276
FJP00_04365	scaffold2	788469	CDS	16371	17513	+	FJP00_04365;product=FMNH2-dependent alkanesulfonate monooxygenase;protein_id=PRJNA547679:FJP00_04365;transl_table=11;translation=length.380
FJP00_04370	scaffold2	788469	CDS	18054	18266	+	FJP00_04370;Note=Derived by automated computational analysis using gene prediction method: Protein Homology.;codon_start=1;inference=COORDINATES: similar to AA sequence:RefSeq:WP_008358673.1;product=hypothetical protein;protein_id=PRJNA547679:FJP00_04370;transl_table=11;translation=length.70
FJP00_04375	scaffold2	788469	CDS	18382	19128	+	FJP00_04375;Note=Derived by automated computational analysis using gene prediction method: Protein Homology.;codon_start=1;inference=COORDINATES: similar to AA sequence:RefSeq:WP_003211711.1;product=ABC transporter ATP-binding protein;protein_id=PRJNA547679:FJP00_04375;transl_table=11;translation=length.248
FJP00_04380	scaffold2	788469	CDS	19106	20572	+	FJP00_04380;Note=Derived by automated computational analysis using gene prediction method: Protein Homology.;codon_start=1;inference=COORDINATES: similar to AA sequence:RefSeq:WP_003212365.1;product=hypothetical protein;protein_id=PRJNA547679:FJP00_04380;transl_table=11;translation=length.488
FJP00_04385	scaffold2	788469	CDS	20556	21461	+	FJP00_04385;Note=Derived by automated computational analysis using gene prediction method: Protein Homology.;codon_start=1;inference=COORDINATES: similar to AA sequence:RefSeq:WP_019743967.1;product=PqqD family protein;protein_id=PRJNA547679:FJP00_04385;transl_table=11;translation=length.301
FJP00_04390	scaffold2	788469	CDS	21458	21739	+	FJP00_04390;Note=Derived by automated computational analysis using gene prediction method: Protein Homology.;codon_start=1;inference=COORDINATES: similar to AA sequence:RefSeq:WP_003211021.1;product=hypothetical protein;protein_id=PRJNA547679:FJP00_04390;transl_table=11;translation=length.93
FJP00_04395	scaffold2	788469	CDS	21820	22476	+	FJP00_04395;Note=Derived by automated computational analysis using gene prediction method: Protein Homology.;codon_start=1;inference=COORDINATES: similar to AA sequence:RefSeq:WP_017360379.1;product=hypothetical protein;protein_id=PRJNA547679:FJP00_04395;transl_table=11;translation=length.218
FJP00_04400	scaffold2	788469	tRNA	22604	22677	+	FJP00_04400;anticodon=(pos:22636..22638%2Caa:Gly%2Cseq:tcc);inference=COORDINATES: profile:tRNAscan-SE:1.23;product=tRNA-Gly
FJP00_04405	scaffold2	788469	CDS	22776	23360	-	FJP00_04405;Note=Derived by automated computational analysis using gene prediction method: Protein Homology.;codon_start=1;inference=COORDINATES: similar to AA sequence:RefSeq:WP_003211837.1;product=hypothetical protein;protein_id=PRJNA547679:FJP00_04405;transl_table=11;translation=length.194
FJP00_04410	scaffold2	788469	CDS	23456	24604	+	FJP00_04410;product=tRNA epoxyqueuosine(34) reductase QueG;protein_id=PRJNA547679:FJP00_04410;transl_table=11;translation=length.382
FJP00_04415	scaffold2	788469	CDS	24666	25568	+	FJP00_04415;Note=Derived by automated computational analysis using gene prediction method: Protein Homology.;codon_start=1;inference=COORDINATES: similar to AA sequence:RefSeq:WP_008358689.1;product=amidase domain-containing protein;protein_id=PRJNA547679:FJP00_04415;transl_table=11;translation=length.300
FJP00_04420	scaffold2	788469	CDS	25612	26085	+	FJP00_04420;product=tRNA (uridine(34)/cytosine(34)/5- carboxymethylaminomethyluridine(34)-2'-O)- methyltransferase TrmL;protein_id=PRJNA547679:FJP00_04420;transl_table=11;translation=length.157
FJP00_04425	scaffold2	788469	CDS	26530	28425	+	FJP00_04425;Note=Derived by automated computational analysis using gene prediction method: Protein Homology.;codon_start=1;inference=COORDINATES: similar to AA sequence:RefSeq:WP_010198364.1;product=PrkA family serine protein kinase;protein_id=PRJNA547679:FJP00_04425;transl_table=11;translation=length.631
FJP00_04430	scaffold2	788469	CDS	28565	29728	+	FJP00_04430;product=sporulation protein YhbH;protein_id=PRJNA547679:FJP00_04430;transl_table=11;translation=length.387
FJP00_04435	scaffold2	788469	CDS	30093	30725	+	FJP00_04435;Note=Derived by automated computational analysis using gene prediction method: Protein Homology.;codon_start=1;inference=COORDINATES: similar to AA sequence:RefSeq:WP_003211200.1;product=HlyD family secretion protein;protein_id=PRJNA547679:FJP00_04435;transl_table=11;translation=length.210
FJP00_04440	scaffold2	788469	CDS	30765	32384	+	FJP00_04440;Note=Derived by automated computational analysis using gene prediction method: Protein Homology.;codon_start=1;inference=COORDINATES: similar to AA sequence:RefSeq:WP_008349067.1;product=DHA2 family efflux MFS transporter permease subunit;protein_id=PRJNA547679:FJP00_04440;transl_table=11;translation=length.539
FJP00_04445	scaffold2	788469	CDS	32402	32926	+	FJP00_04445;Note=Derived by automated computational analysis using gene prediction method: Protein Homology.;codon_start=1;inference=COORDINATES: similar to AA sequence:RefSeq:WP_008358701.1;product=flavodoxin family protein;protein_id=PRJNA547679:FJP00_04445;transl_table=11;translation=length.174
FJP00_04450	scaffold2	788469	CDS	32940	33299	+	FJP00_04450;Note=Derived by automated computational analysis using gene prediction method: Protein Homology.;codon_start=1;inference=COORDINATES: similar to AA sequence:RefSeq:WP_017360371.1;product=hypothetical protein;protein_id=PRJNA547679:FJP00_04450;transl_table=11;translation=length.119
FJP00_04455	scaffold2	788469	CDS	33413	33613	-	FJP00_04455;Note=Derived by automated computational analysis using gene prediction method: Protein Homology.;codon_start=1;inference=COORDINATES: similar to AA sequence:RefSeq:WP_003155376.1;product=cold-shock protein;protein_id=PRJNA547679:FJP00_04455;transl_table=11;translation=length.66
FJP00_04460	scaffold2	788469	pseudogene	33612	33801	+	FJP00_04460;pseudo=_no_value
FJP00_04465	scaffold2	788469	CDS	33825	34916	-	FJP00_04465;Note=Derived by automated computational analysis using gene prediction method: Protein Homology.;codon_start=1;inference=COORDINATES: similar to AA sequence:RefSeq:WP_008349059.1;product=diguanylate cyclase;protein_id=PRJNA547679:FJP00_04465;transl_table=11;translation=length.363
FJP00_04470	scaffold2	788469	CDS	35013	35393	+	FJP00_04470;Note=Derived by automated computational analysis using gene prediction method: Protein Homology.;codon_start=1;inference=COORDINATES: similar to AA sequence:RefSeq:WP_017360370.1;product=hypothetical protein;protein_id=PRJNA547679:FJP00_04470;transl_table=11;translation=length.126
FJP00_04475	scaffold2	788469	CDS	35428	35826	-	FJP00_04475;Note=Derived by automated computational analysis using gene prediction method: Protein Homology.;codon_start=1;inference=COORDINATES: similar to AA sequence:RefSeq:WP_019743740.1;product=spore coat protein;protein_id=PRJNA547679:FJP00_04475;transl_table=11;translation=length.132
FJP00_04480	scaffold2	788469	CDS	35978	36484	+	FJP00_04480;Note=Derived by automated computational analysis using gene prediction method: Protein Homology.;codon_start=1;inference=COORDINATES: similar to AA sequence:RefSeq:WP_017360368.1;product=YhcN/YlaJ family sporulation lipoprotein;protein_id=PRJNA547679:FJP00_04480;transl_table=11;translation=length.168
FJP00_04485	scaffold2	788469	CDS	36641	37513	+	FJP00_04485;Note=Derived by automated computational analysis using gene prediction method: Protein Homology.;codon_start=1;inference=COORDINATES: similar to AA sequence:RefSeq:WP_019743739.1;product=hypothetical protein;protein_id=PRJNA547679:FJP00_04485;transl_table=11;translation=length.290
FJP00_04490	scaffold2	788469	CDS	37538	38182	-	FJP00_04490;Note=Derived by automated computational analysis using gene prediction method: Protein Homology.;codon_start=1;inference=COORDINATES: similar to AA sequence:RefSeq:WP_017360366.1;product=spore coat protein;protein_id=PRJNA547679:FJP00_04490;transl_table=11;translation=length.214
FJP00_04495	scaffold2	788469	CDS	38327	41707	+	FJP00_04495;Note=Derived by automated computational analysis using gene prediction method: Protein Homology.;codon_start=1;inference=COORDINATES: similar to AA sequence:RefSeq:WP_008349048.1;product=PAS domain S-box protein;protein_id=PRJNA547679:FJP00_04495;transl_table=11;translation=length.1126
FJP00_04500	scaffold2	788469	CDS	41794	44697	+	FJP00_04500;Note=Derived by automated computational analysis using gene prediction method: Protein Homology.;codon_start=1;inference=COORDINATES: similar to AA sequence:RefSeq:WP_019743736.1;product=endonuclease;protein_id=PRJNA547679:FJP00_04500;transl_table=11;translation=length.967
FJP00_04505	scaffold2	788469	CDS	44744	45310	+	FJP00_04505;Note=Derived by automated computational analysis using gene prediction method: Protein Homology.;codon_start=1;inference=COORDINATES: similar to AA sequence:RefSeq:WP_008349043.1;product=class D sortase;protein_id=PRJNA547679:FJP00_04505;transl_table=11;translation=length.188
FJP00_04510	scaffold2	788469	CDS	45347	46255	-	FJP00_04510;Note=Derived by automated computational analysis using gene prediction method: Protein Homology.;codon_start=1;inference=COORDINATES: similar to AA sequence:RefSeq:WP_012009390.1;product=RluA family pseudouridine synthase;protein_id=PRJNA547679:FJP00_04510;transl_table=11;translation=length.302
FJP00_04515	scaffold2	788469	CDS	46365	46712	+	FJP00_04515;Note=Derived by automated computational analysis using gene prediction method: Protein Homology.;codon_start=1;inference=COORDINATES: similar to AA sequence:RefSeq:WP_008361526.1;product=hypothetical protein;protein_id=PRJNA547679:FJP00_04515;transl_table=11;translation=length.115
FJP00_04520	scaffold2	788469	CDS	47024	47689	+	FJP00_04520;Note=Derived by automated computational analysis using gene prediction method: Protein Homology.;codon_start=1;inference=COORDINATES: similar to AA sequence:RefSeq:WP_017360360.1;product=HAD family hydrolase;protein_id=PRJNA547679:FJP00_04520;transl_table=11;translation=length.221
FJP00_04525	scaffold2	788469	CDS	47705	49243	+	FJP00_04525;Note=Derived by automated computational analysis using gene prediction method: Protein Homology.;codon_start=1;inference=COORDINATES: similar to AA sequence:RefSeq:NP_388806.2;product=GNAT family N-acetyltransferase;protein_id=PRJNA547679:FJP00_04525;transl_table=11;translation=length.512
FJP00_04530	scaffold2	788469	CDS	49440	49856	+	FJP00_04530;Note=Derived by automated computational analysis using gene prediction method: Protein Homology.;codon_start=1;inference=COORDINATES: similar to AA sequence:RefSeq:WP_008349030.1;product=bleomycin resistance protein;protein_id=PRJNA547679:FJP00_04530;transl_table=11;translation=length.138
FJP00_04535	scaffold2	788469	CDS	49937	50854	+	FJP00_04535;Note=Derived by automated computational analysis using gene prediction method: Protein Homology.;codon_start=1;inference=COORDINATES: similar to AA sequence:RefSeq:WP_007497064.1;product=AEC family transporter;protein_id=PRJNA547679:FJP00_04535;transl_table=11;translation=length.305
FJP00_04540	scaffold2	788469	CDS	50888	52480	+	FJP00_04540;Note=Derived by automated computational analysis using gene prediction method: Protein Homology.;codon_start=1;inference=COORDINATES: similar to AA sequence:RefSeq:WP_012009397.1;product=PucR family transcriptional regulator;protein_id=PRJNA547679:FJP00_04540;transl_table=11;translation=length.530
FJP00_04545	scaffold2	788469	CDS	52736	54076	+	FJP00_04545;Note=Derived by automated computational analysis using gene prediction method: Protein Homology.;codon_start=1;inference=COORDINATES: similar to AA sequence:RefSeq:WP_008349026.1;product=aspartate aminotransferase family protein;protein_id=PRJNA547679:FJP00_04545;transl_table=11;translation=length.446
FJP00_04550	scaffold2	788469	CDS	54236	54793	+	FJP00_04550;Note=Derived by automated computational analysis using gene prediction method: Protein Homology.;codon_start=1;inference=COORDINATES: similar to AA sequence:RefSeq:WP_012009399.1;product=glycerol-3-phosphate responsive antiterminator;protein_id=PRJNA547679:FJP00_04550;transl_table=11;translation=length.185
FJP00_04555	scaffold2	788469	CDS	55009	55824	+	FJP00_04555;Note=Derived by automated computational analysis using gene prediction method: Protein Homology.;codon_start=1;inference=COORDINATES: similar to AA sequence:RefSeq:WP_008361510.1;product=aquaporin family protein;protein_id=PRJNA547679:FJP00_04555;transl_table=11;translation=length.271
FJP00_04560	scaffold2	788469	CDS	55840	57336	+	FJP00_04560;product=glycerol kinase GlpK;protein_id=PRJNA547679:FJP00_04560;transl_table=11;translation=length.498
FJP00_04565	scaffold2	788469	CDS	57476	59137	+	FJP00_04565;Note=Derived by automated computational analysis using gene prediction method: Protein Homology.;codon_start=1;inference=COORDINATES: similar to AA sequence:RefSeq:WP_008361506.1;product=glycerol-3-phosphate dehydrogenase/oxidase;protein_id=PRJNA547679:FJP00_04565;transl_table=11;translation=length.553
FJP00_04570	scaffold2	788469	CDS	59332	61077	+	FJP00_04570;Note=Derived by automated computational analysis using gene prediction method: Protein Homology.;codon_start=1;inference=COORDINATES: similar to AA sequence:RefSeq:NP_388812.2;product=phospho-sugar mutase;protein_id=PRJNA547679:FJP00_04570;transl_table=11;translation=length.581
FJP00_04575	scaffold2	788469	CDS	61233	62378	+	FJP00_04575;Note=Derived by automated computational analysis using gene prediction method: Protein Homology.;codon_start=1;inference=COORDINATES: similar to AA sequence:RefSeq:WP_017366920.1;product=GAF domain-containing sensor histidine kinase;protein_id=PRJNA547679:FJP00_04575;transl_table=11;translation=length.381
FJP00_04580	scaffold2	788469	CDS	62375	63025	+	FJP00_04580;Note=Derived by automated computational analysis using gene prediction method: Protein Homology.;codon_start=1;inference=COORDINATES: similar to AA sequence:RefSeq:WP_003212112.1;product=response regulator transcription factor;protein_id=PRJNA547679:FJP00_04580;transl_table=11;translation=length.216
FJP00_04585	scaffold2	788469	CDS	63439	63687	-	FJP00_04585;Note=Derived by automated computational analysis using gene prediction method: Protein Homology.;codon_start=1;inference=COORDINATES: similar to AA sequence:RefSeq:WP_008349000.1;product=hypothetical protein;protein_id=PRJNA547679:FJP00_04585;transl_table=11;translation=length.82
FJP00_04590	scaffold2	788469	CDS	63816	64199	+	FJP00_04590;Note=Derived by automated computational analysis using gene prediction method: Protein Homology.;codon_start=1;inference=COORDINATES: similar to AA sequence:RefSeq:WP_008348999.1;product=DUF3889 domain-containing protein;protein_id=PRJNA547679:FJP00_04590;transl_table=11;translation=length.127
FJP00_04595	scaffold2	788469	CDS	64311	65786	-	FJP00_04595;Note=Derived by automated computational analysis using gene prediction method: Protein Homology.;codon_start=1;inference=COORDINATES: similar to AA sequence:RefSeq:WP_017360350.1;product=catalase;protein_id=PRJNA547679:FJP00_04595;transl_table=11;translation=length.491
FJP00_04600	scaffold2	788469	CDS	65946	66377	-	FJP00_04600;Note=Derived by automated computational analysis using gene prediction method: Protein Homology.;codon_start=1;inference=COORDINATES: similar to AA sequence:RefSeq:WP_012009410.1;product=Rrf2 family transcriptional regulator;protein_id=PRJNA547679:FJP00_04600;transl_table=11;translation=length.143
FJP00_04605	scaffold2	788469	CDS	66561	67760	+	FJP00_04605;Note=Derived by automated computational analysis using gene prediction method: Protein Homology.;codon_start=1;inference=COORDINATES: similar to AA sequence:RefSeq:WP_017360349.1;product=nitric oxide dioxygenase;protein_id=PRJNA547679:FJP00_04605;transl_table=11;translation=length.399
FJP00_04610	scaffold2	788469	CDS	67837	69249	+	FJP00_04610;Note=Derived by automated computational analysis using gene prediction method: Protein Homology.;codon_start=1;inference=COORDINATES: similar to AA sequence:RefSeq:WP_017360348.1;product=SpoVR family protein;protein_id=PRJNA547679:FJP00_04610;transl_table=11;translation=length.470
FJP00_04615	scaffold2	788469	CDS	69297	70661	-	FJP00_04615;Note=Derived by automated computational analysis using gene prediction method: Protein Homology.;codon_start=1;inference=COORDINATES: similar to AA sequence:RefSeq:WP_017360347.1;product=alkaline phosphatase;protein_id=PRJNA547679:FJP00_04615;transl_table=11;translation=length.454
FJP00_04620	scaffold2	788469	CDS	71015	71845	+	FJP00_04620;Note=Derived by automated computational analysis using gene prediction method: Protein Homology.;codon_start=1;inference=COORDINATES: similar to AA sequence:RefSeq:WP_007497097.1;product=LysM peptidoglycan-binding domain-containing protein;protein_id=PRJNA547679:FJP00_04620;transl_table=11;translation=length.276
FJP00_04625	scaffold2	788469	CDS	72299	73699	+	FJP00_04625;Note=Derived by automated computational analysis using gene prediction method: Protein Homology.;codon_start=1;inference=COORDINATES: similar to AA sequence:RefSeq:WP_017360346.1;product=amino acid permease;protein_id=PRJNA547679:FJP00_04625;transl_table=11;translation=length.466
FJP00_04630	scaffold2	788469	CDS	73764	74054	-	FJP00_04630;Note=Derived by automated computational analysis using gene prediction method: Protein Homology.;codon_start=1;inference=COORDINATES: similar to AA sequence:RefSeq:NP_388831.1;product=anti-sigma factor;protein_id=PRJNA547679:FJP00_04630;transl_table=11;translation=length.96
FJP00_04635	scaffold2	788469	CDS	74042	75100	-	FJP00_04635;Note=Derived by automated computational analysis using gene prediction method: Protein Homology.;codon_start=1;inference=COORDINATES: similar to AA sequence:RefSeq:WP_008348982.1;product=anti-sigma factor;protein_id=PRJNA547679:FJP00_04635;transl_table=11;translation=length.352
FJP00_04640	scaffold2	788469	CDS	75093	75584	-	FJP00_04640;Note=Derived by automated computational analysis using gene prediction method: Protein Homology.;codon_start=1;inference=COORDINATES: similar to AA sequence:RefSeq:NP_388833.1;product=sigma-70 family RNA polymerase sigma factor;protein_id=PRJNA547679:FJP00_04640;transl_table=11;translation=length.163
FJP00_04645	scaffold2	788469	CDS	75956	76558	+	FJP00_04645;Note=Derived by automated computational analysis using gene prediction method: Protein Homology.;codon_start=1;inference=COORDINATES: similar to AA sequence:RefSeq:WP_012009418.1;product=1-acyl-sn-glycerol-3-phosphate acyltransferase;protein_id=PRJNA547679:FJP00_04645;transl_table=11;translation=length.200
FJP00_04650	scaffold2	788469	CDS	76805	78136	-	FJP00_04650;Note=Derived by automated computational analysis using gene prediction method: Protein Homology.;codon_start=1;inference=COORDINATES: similar to AA sequence:RefSeq:WP_012009419.1;product=HlyC/CorC family transporter;protein_id=PRJNA547679:FJP00_04650;transl_table=11;translation=length.443
FJP00_04655	scaffold2	788469	CDS	78195	78635	-	FJP00_04655;Note=Derived by automated computational analysis using gene prediction method: Protein Homology.;codon_start=1;inference=COORDINATES: similar to AA sequence:RefSeq:WP_012009420.1;product=MerR family transcriptional regulator;protein_id=PRJNA547679:FJP00_04655;transl_table=11;translation=length.146
FJP00_04660	scaffold2	788469	CDS	78973	80355	+	FJP00_04660;Note=Derived by automated computational analysis using gene prediction method: Protein Homology.;codon_start=1;inference=COORDINATES: similar to AA sequence:RefSeq:WP_003210868.1;product=HlyC/CorC family transporter;protein_id=PRJNA547679:FJP00_04660;transl_table=11;translation=length.460
FJP00_04665	scaffold2	788469	CDS	80446	80838	+	FJP00_04665;Note=Derived by automated computational analysis using gene prediction method: Protein Homology.;codon_start=1;inference=COORDINATES: similar to AA sequence:RefSeq:WP_008348969.1;product=transcriptional regulator;protein_id=PRJNA547679:FJP00_04665;transl_table=11;translation=length.130
FJP00_04670	scaffold2	788469	CDS	80835	81197	-	FJP00_04670;product=fluoride efflux transporter CrcB;protein_id=PRJNA547679:FJP00_04670;transl_table=11;translation=length.120
FJP00_04675	scaffold2	788469	CDS	81198	81593	-	FJP00_04675;product=fluoride efflux transporter CrcB;protein_id=PRJNA547679:FJP00_04675;transl_table=11;translation=length.131
FJP00_04680	scaffold2	788469	CDS	81599	82315	-	FJP00_04680;Note=Derived by automated computational analysis using gene prediction method: Protein Homology.;codon_start=1;inference=COORDINATES: similar to AA sequence:RefSeq:WP_017366926.1;product=glycerophosphodiester phosphodiesterase;protein_id=PRJNA547679:FJP00_04680;transl_table=11;translation=length.238
FJP00_04685	scaffold2	788469	CDS	82621	82722	+	FJP00_04685;Note=Derived by automated computational analysis using gene prediction method: Protein Homology.;codon_start=1;inference=COORDINATES: similar to AA sequence:RefSeq:NP_388844.1;product=hypothetical protein;protein_id=PRJNA547679:FJP00_04685;transl_table=11;translation=length.33
FJP00_04690	scaffold2	788469	CDS	82887	83975	+	FJP00_04690;Note=Derived by automated computational analysis using gene prediction method: Protein Homology.;codon_start=1;inference=COORDINATES: similar to AA sequence:RefSeq:WP_017360337.1;product=mechanosensitive ion channel family protein;protein_id=PRJNA547679:FJP00_04690;transl_table=11;translation=length.362
FJP00_04695	scaffold2	788469	CDS	83990	84715	+	FJP00_04695;Note=Derived by automated computational analysis using gene prediction method: Protein Homology.;codon_start=1;inference=COORDINATES: similar to AA sequence:RefSeq:WP_007497115.1;product=NAD-dependent protein deacylase;protein_id=PRJNA547679:FJP00_04695;transl_table=11;translation=length.241
FJP00_04700	scaffold2	788469	CDS	84757	85611	-	FJP00_04700;Note=Derived by automated computational analysis using gene prediction method: Protein Homology.;codon_start=1;inference=COORDINATES: similar to AA sequence:RefSeq:WP_003211425.1;product=polysaccharide deacetylase;protein_id=PRJNA547679:FJP00_04700;transl_table=11;translation=length.284
FJP00_04705	scaffold2	788469	CDS	85908	86765	+	FJP00_04705;product=D-amino-acid transaminase;protein_id=PRJNA547679:FJP00_04705;transl_table=11;translation=length.285
FJP00_04710	scaffold2	788469	CDS	86812	87318	-	FJP00_04710;Note=Derived by automated computational analysis using gene prediction method: Protein Homology.;codon_start=1;inference=COORDINATES: similar to AA sequence:RefSeq:WP_003210990.1;product=universal stress protein;protein_id=PRJNA547679:FJP00_04710;transl_table=11;translation=length.168
FJP00_04715	scaffold2	788469	CDS	87875	89632	+	FJP00_04715;Note=Derived by automated computational analysis using gene prediction method: Protein Homology.;codon_start=1;inference=COORDINATES: similar to AA sequence:RefSeq:WP_017360331.1;product=ATP-binding cassette domain-containing protein;protein_id=PRJNA547679:FJP00_04715;transl_table=11;translation=length.585
FJP00_04720	scaffold2	788469	CDS	89629	91644	+	FJP00_04720;Note=Derived by automated computational analysis using gene prediction method: Protein Homology.;codon_start=1;inference=COORDINATES: similar to AA sequence:RefSeq:WP_017360330.1;product=ABC transporter ATP-binding protein;protein_id=PRJNA547679:FJP00_04720;transl_table=11;translation=length.671
FJP00_04725	scaffold2	788469	CDS	91761	92378	-	FJP00_04725;Note=Derived by automated computational analysis using gene prediction method: Protein Homology.;codon_start=1;inference=COORDINATES: similar to AA sequence:RefSeq:WP_017360329.1;product=hypothetical protein;protein_id=PRJNA547679:FJP00_04725;transl_table=11;translation=length.205
FJP00_04730	scaffold2	788469	CDS	92664	92867	-	FJP00_04730;Note=Derived by automated computational analysis using gene prediction method: Protein Homology.;codon_start=1;inference=COORDINATES: similar to AA sequence:RefSeq:WP_008348940.1;product=alpha/beta-type small acid-soluble spore protein;protein_id=PRJNA547679:FJP00_04730;transl_table=11;translation=length.67
FJP00_04735	scaffold2	788469	CDS	93104	94210	-	FJP00_04735;product=sn-glycerol-3-phosphate ABC transporter ATP-binding protein UgpC;protein_id=PRJNA547679:FJP00_04735;transl_table=11;translation=length.368
FJP00_04740	scaffold2	788469	CDS	94355	95230	-	FJP00_04740;Note=Derived by automated computational analysis using gene prediction method: Protein Homology.;codon_start=1;inference=COORDINATES: similar to AA sequence:RefSeq:WP_017360327.1;product=PucR family transcriptional regulator;protein_id=PRJNA547679:FJP00_04740;transl_table=11;translation=length.291
FJP00_04745	scaffold2	788469	CDS	95251	95460	-	FJP00_04745;Note=Derived by automated computational analysis using gene prediction method: Protein Homology.;codon_start=1;inference=COORDINATES: similar to AA sequence:RefSeq:WP_008361312.1;product=hypothetical protein;protein_id=PRJNA547679:FJP00_04745;transl_table=11;translation=length.69
FJP00_04750	scaffold2	788469	CDS	95613	96971	-	FJP00_04750;Note=Derived by automated computational analysis using gene prediction method: Protein Homology.;codon_start=1;inference=COORDINATES: similar to AA sequence:RefSeq:WP_012009437.1;product=YheC/YheD family protein;protein_id=PRJNA547679:FJP00_04750;transl_table=11;translation=length.452
FJP00_04755	scaffold2	788469	CDS	96928	98040	-	FJP00_04755;Note=Derived by automated computational analysis using gene prediction method: Protein Homology.;codon_start=1;inference=COORDINATES: similar to AA sequence:RefSeq:WP_008348930.1;product=spore coat protein;protein_id=PRJNA547679:FJP00_04755;transl_table=11;translation=length.370
FJP00_04760	scaffold2	788469	CDS	98254	99387	+	FJP00_04760;Note=Derived by automated computational analysis using gene prediction method: Protein Homology.;codon_start=1;inference=COORDINATES: similar to AA sequence:RefSeq:WP_008361318.1;product=DUF445 family protein;protein_id=PRJNA547679:FJP00_04760;transl_table=11;translation=length.377
FJP00_04765	scaffold2	788469	CDS	99509	99865	+	FJP00_04765;Note=Derived by automated computational analysis using gene prediction method: Protein Homology.;codon_start=1;inference=COORDINATES: similar to AA sequence:RefSeq:WP_008348927.1;product=YlbF family regulator;protein_id=PRJNA547679:FJP00_04765;transl_table=11;translation=length.118
FJP00_04770	scaffold2	788469	CDS	100317	101183	+	FJP00_04770;Note=Derived by automated computational analysis using gene prediction method: Protein Homology.;codon_start=1;inference=COORDINATES: similar to AA sequence:RefSeq:WP_008361321.1;product=Cof-type HAD-IIB family hydrolase;protein_id=PRJNA547679:FJP00_04770;transl_table=11;translation=length.288
FJP00_04775	scaffold2	788469	CDS	101297	102796	+	FJP00_04775;Note=Derived by automated computational analysis using gene prediction method: Protein Homology.;codon_start=1;inference=COORDINATES: similar to AA sequence:RefSeq:WP_017366935.1;product=coproporphyrinogen III oxidase;protein_id=PRJNA547679:FJP00_04775;transl_table=11;translation=length.499
FJP00_04780	scaffold2	788469	CDS	102872	104146	+	FJP00_04780;Note=Derived by automated computational analysis using gene prediction method: Protein Homology.;codon_start=1;inference=COORDINATES: similar to AA sequence:RefSeq:WP_003212405.1;product=ornithine monooxygenase;protein_id=PRJNA547679:FJP00_04780;transl_table=11;translation=length.424
FJP00_04785	scaffold2	788469	CDS	104184	105407	-	FJP00_04785;Note=Derived by automated computational analysis using gene prediction method: Protein Homology.;codon_start=1;inference=COORDINATES: similar to AA sequence:RefSeq:WP_008348917.1;product=cation:proton antiporter;protein_id=PRJNA547679:FJP00_04785;transl_table=11;translation=length.407
FJP00_04790	scaffold2	788469	CDS	105411	105908	-	FJP00_04790;Note=Derived by automated computational analysis using gene prediction method: Protein Homology.;codon_start=1;inference=COORDINATES: similar to AA sequence:RefSeq:WP_008348915.1;product=cation:proton antiporter regulatory subunit;protein_id=PRJNA547679:FJP00_04790;transl_table=11;translation=length.165
FJP00_04795	scaffold2	788469	CDS	105973	106275	-	FJP00_04795;Note=Derived by automated computational analysis using gene prediction method: Protein Homology.;codon_start=1;inference=COORDINATES: similar to AA sequence:RefSeq:WP_017360322.1;product=potassium:proton antiporter;protein_id=PRJNA547679:FJP00_04795;transl_table=11;translation=length.100
FJP00_04800	scaffold2	788469	CDS	106481	107254	+	FJP00_04800;Note=Derived by automated computational analysis using gene prediction method: Protein Homology.;codon_start=1;inference=COORDINATES: similar to AA sequence:RefSeq:WP_003211240.1;product=enoyl-CoA hydratase;protein_id=PRJNA547679:FJP00_04800;transl_table=11;translation=length.257
FJP00_04805	scaffold2	788469	CDS	107286	107474	-	FJP00_04805;Note=Derived by automated computational analysis using gene prediction method: Protein Homology.;codon_start=1;inference=COORDINATES: similar to AA sequence:RefSeq:WP_012009445.1;product=hypothetical protein;protein_id=PRJNA547679:FJP00_04805;transl_table=11;translation=length.62
FJP00_04810	scaffold2	788469	CDS	107647	108861	+	FJP00_04810;Note=Derived by automated computational analysis using gene prediction method: Protein Homology.;codon_start=1;inference=COORDINATES: similar to AA sequence:RefSeq:WP_017360320.1;product=DNA repair exonuclease;protein_id=PRJNA547679:FJP00_04810;transl_table=11;translation=length.404
FJP00_04815	scaffold2	788469	CDS	108878	111664	+	FJP00_04815;Note=Derived by automated computational analysis using gene prediction method: Protein Homology.;codon_start=1;inference=COORDINATES: similar to AA sequence:RefSeq:WP_017360319.1;product=hypothetical protein;protein_id=PRJNA547679:FJP00_04815;transl_table=11;translation=length.928
FJP00_04820	scaffold2	788469	CDS	111727	112674	+	FJP00_04820;product=3'-5' exoribonuclease YhaM;protein_id=PRJNA547679:FJP00_04820;transl_table=11;translation=length.315
FJP00_04825	scaffold2	788469	CDS	112792	113022	+	FJP00_04825;Note=Derived by automated computational analysis using gene prediction method: Protein Homology.;codon_start=1;inference=COORDINATES: similar to AA sequence:RefSeq:WP_003211592.1;product=sporulation protein;protein_id=PRJNA547679:FJP00_04825;transl_table=11;translation=length.76
FJP00_04830	scaffold2	788469	CDS	113076	113960	-	FJP00_04830;product=peptidylprolyl isomerase PrsA;protein_id=PRJNA547679:FJP00_04830;transl_table=11;translation=length.294
FJP00_04835	scaffold2	788469	CDS	114122	114208	+	FJP00_04835;Note=Derived by automated computational analysis using gene prediction method: Protein Homology.;codon_start=1;inference=COORDINATES: similar to AA sequence:RefSeq:YP_003097699.1;product=YjcZ family sporulation protein;protein_id=PRJNA547679:FJP00_04835;transl_table=11;translation=length.28
FJP00_04840	scaffold2	788469	CDS	114354	114443	+	FJP00_04840;Note=Derived by automated computational analysis using gene prediction method: Protein Homology.;codon_start=1;inference=COORDINATES: similar to AA sequence:RefSeq:WP_017360317.1;product=YjcZ family sporulation protein;protein_id=PRJNA547679:FJP00_04840;transl_table=11;translation=length.29
FJP00_04845	scaffold2	788469	CDS	114495	114680	-	FJP00_04845;Note=Derived by automated computational analysis using gene prediction method: Protein Homology.;codon_start=1;inference=COORDINATES: similar to AA sequence:RefSeq:WP_019153357.1;product=hypothetical protein;protein_id=PRJNA547679:FJP00_04845;transl_table=11;translation=length.61
FJP00_04850	scaffold2	788469	CDS	114778	115284	-	FJP00_04850;Note=Derived by automated computational analysis using gene prediction method: Protein Homology.;codon_start=1;inference=COORDINATES: similar to AA sequence:RefSeq:WP_008361131.1;product=DUF3267 domain-containing protein;protein_id=PRJNA547679:FJP00_04850;transl_table=11;translation=length.168
FJP00_04855	scaffold2	788469	CDS	115517	115861	+	FJP00_04855;Note=Derived by automated computational analysis using gene prediction method: Protein Homology.;codon_start=1;inference=COORDINATES: similar to AA sequence:RefSeq:WP_012009451.1;product=DUF1878 family protein;protein_id=PRJNA547679:FJP00_04855;transl_table=11;translation=length.114
FJP00_04860	scaffold2	788469	CDS	115839	116459	-	FJP00_04860;Note=Derived by automated computational analysis using gene prediction method: Protein Homology.;codon_start=1;inference=COORDINATES: similar to AA sequence:RefSeq:WP_017360315.1;product=HTH-type transcriptional regulator Hpr;protein_id=PRJNA547679:FJP00_04860;transl_table=11;translation=length.206
FJP00_04865	scaffold2	788469	CDS	116647	117003	-	FJP00_04865;Note=Derived by automated computational analysis using gene prediction method: Protein Homology.;codon_start=1;inference=COORDINATES: similar to AA sequence:RefSeq:WP_008361136.1;product=YtxH domain-containing protein;protein_id=PRJNA547679:FJP00_04865;transl_table=11;translation=length.118
FJP00_04870	scaffold2	788469	CDS	117132	117323	+	FJP00_04870;Note=Derived by automated computational analysis using gene prediction method: Protein Homology.;codon_start=1;inference=COORDINATES: similar to AA sequence:RefSeq:WP_008361139.1;product=hypothetical protein;protein_id=PRJNA547679:FJP00_04870;transl_table=11;translation=length.63
FJP00_04875	scaffold2	788469	CDS	117577	118095	-	FJP00_04875;Note=Derived by automated computational analysis using gene prediction method: Protein Homology.;codon_start=1;inference=COORDINATES: similar to AA sequence:RefSeq:WP_008361141.1;product=tryptophan transporter;protein_id=PRJNA547679:FJP00_04875;transl_table=11;translation=length.172
FJP00_04880	scaffold2	788469	CDS	118223	119302	-	FJP00_04880;product=3-phosphoserine/phosphohydroxythreonine transaminase;protein_id=PRJNA547679:FJP00_04880;transl_table=11;translation=length.359
FJP00_04885	scaffold2	788469	CDS	119455	119745	-	FJP00_04885;Note=Derived by automated computational analysis using gene prediction method: Protein Homology.;codon_start=1;inference=COORDINATES: similar to AA sequence:RefSeq:WP_012010418.1;product=hypothetical protein;protein_id=PRJNA547679:FJP00_04885;transl_table=11;translation=length.96
FJP00_04890	scaffold2	788469	CDS	119661	120089	-	FJP00_04890;Note=Derived by automated computational analysis using gene prediction method: Protein Homology.;codon_start=1;inference=COORDINATES: similar to AA sequence:RefSeq:WP_008361144.1;product=HIT family protein;protein_id=PRJNA547679:FJP00_04890;transl_table=11;translation=length.142
FJP00_04895	scaffold2	788469	CDS	120575	121315	+	FJP00_04895;Note=Derived by automated computational analysis using gene prediction method: Protein Homology.;codon_start=1;inference=COORDINATES: similar to AA sequence:RefSeq:NP_388885.1;product=ABC transporter ATP-binding protein;protein_id=PRJNA547679:FJP00_04895;transl_table=11;translation=length.246
FJP00_04900	scaffold2	788469	CDS	121308	122528	+	FJP00_04900;Note=Derived by automated computational analysis using gene prediction method: Protein Homology.;codon_start=1;inference=COORDINATES: similar to AA sequence:RefSeq:WP_017360312.1;product=ABC transporter permease;protein_id=PRJNA547679:FJP00_04900;transl_table=11;translation=length.406
FJP00_04905	scaffold2	788469	CDS	122574	123281	+	FJP00_04905;Note=Derived by automated computational analysis using gene prediction method: Protein Homology.;codon_start=1;inference=COORDINATES: similar to AA sequence:RefSeq:WP_008348873.1;product=EcsC family protein;protein_id=PRJNA547679:FJP00_04905;transl_table=11;translation=length.235
FJP00_04910	scaffold2	788469	CDS	123517	124704	-	FJP00_04910;Note=Derived by automated computational analysis using gene prediction method: Protein Homology.;codon_start=1;inference=COORDINATES: similar to AA sequence:RefSeq:WP_017360310.1;product=amidohydrolase;protein_id=PRJNA547679:FJP00_04910;transl_table=11;translation=length.395
FJP00_04915	scaffold2	788469	CDS	124826	125140	+	FJP00_04915;Note=Derived by automated computational analysis using gene prediction method: Protein Homology.;codon_start=1;inference=COORDINATES: similar to AA sequence:RefSeq:WP_008348868.1;product=hypothetical protein;protein_id=PRJNA547679:FJP00_04915;transl_table=11;translation=length.104
FJP00_04920	scaffold2	788469	CDS	125206	125691	-	FJP00_04920;Note=Derived by automated computational analysis using gene prediction method: Protein Homology.;codon_start=1;inference=COORDINATES: similar to AA sequence:RefSeq:WP_017360308.1;product=antibiotic biosynthesis monooxygenase;protein_id=PRJNA547679:FJP00_04920;transl_table=11;translation=length.161
FJP00_04925	scaffold2	788469	CDS	125822	127957	+	FJP00_04925;Note=Derived by automated computational analysis using gene prediction method: Protein Homology.;codon_start=1;inference=COORDINATES: similar to AA sequence:RefSeq:WP_003211131.1;product=PBP1A family penicillin-binding protein;protein_id=PRJNA547679:FJP00_04925;transl_table=11;translation=length.711
FJP00_04930	scaffold2	788469	CDS	128083	129141	+	FJP00_04930;product=uroporphyrinogen decarboxylase;protein_id=PRJNA547679:FJP00_04930;transl_table=11;translation=length.352
FJP00_04935	scaffold2	788469	CDS	129174	130112	+	FJP00_04935;product=ferrochelatase;protein_id=PRJNA547679:FJP00_04935;transl_table=11;translation=length.312
FJP00_04940	scaffold2	788469	CDS	130135	131547	+	FJP00_04940;product=protoporphyrinogen oxidase;protein_id=PRJNA547679:FJP00_04940;transl_table=11;translation=length.470
FJP00_04945	scaffold2	788469	CDS	131742	132299	+	FJP00_04945;Note=Derived by automated computational analysis using gene prediction method: Protein Homology.;codon_start=1;inference=COORDINATES: similar to AA sequence:RefSeq:WP_008348858.1;product=TetR/AcrR family transcriptional regulator;protein_id=PRJNA547679:FJP00_04945;transl_table=11;translation=length.185
FJP00_04950	scaffold2	788469	CDS	132364	134673	+	FJP00_04950;Note=Derived by automated computational analysis using gene prediction method: Protein Homology.;codon_start=1;inference=COORDINATES: similar to AA sequence:RefSeq:WP_007497185.1;product=YhgE/Pip domain-containing protein;protein_id=PRJNA547679:FJP00_04950;transl_table=11;translation=length.769
FJP00_04955	scaffold2	788469	CDS	134817	135866	+	FJP00_04955;Note=Derived by automated computational analysis using gene prediction method: Protein Homology.;codon_start=1;inference=COORDINATES: similar to AA sequence:RefSeq:WP_012009466.1;product=M42 family metallopeptidase;protein_id=PRJNA547679:FJP00_04955;transl_table=11;translation=length.349
FJP00_04960	scaffold2	788469	CDS	135901	137190	-	FJP00_04960;Note=Derived by automated computational analysis using gene prediction method: Protein Homology.;codon_start=1;inference=COORDINATES: similar to AA sequence:RefSeq:WP_003211494.1;product=cation:dicarboxylase symporter family transporter;protein_id=PRJNA547679:FJP00_04960;transl_table=11;translation=length.429
FJP00_04965	scaffold2	788469	CDS	137530	137667	-	FJP00_04965;Note=Derived by automated computational analysis using gene prediction method: Protein Homology.;codon_start=1;inference=COORDINATES: similar to AA sequence:RefSeq:WP_008359029.1;product=YhfH family protein;protein_id=PRJNA547679:FJP00_04965;transl_table=11;translation=length.45
FJP00_04970	scaffold2	788469	CDS	137818	138567	+	FJP00_04970;Note=Derived by automated computational analysis using gene prediction method: Protein Homology.;codon_start=1;inference=COORDINATES: similar to AA sequence:RefSeq:WP_003211574.1;product=MBL fold metallo-hydrolase;protein_id=PRJNA547679:FJP00_04970;transl_table=11;translation=length.249
FJP00_04975	scaffold2	788469	CDS	138570	139559	+	FJP00_04975;Note=Derived by automated computational analysis using gene prediction method: Protein Homology.;codon_start=1;inference=COORDINATES: similar to AA sequence:RefSeq:NP_388906.1;product=lipoate--protein ligase;protein_id=PRJNA547679:FJP00_04975;transl_table=11;translation=length.329
FJP00_04980	scaffold2	788469	CDS	139732	141285	+	FJP00_04980;Note=Derived by automated computational analysis using gene prediction method: Protein Homology.;codon_start=1;inference=COORDINATES: similar to AA sequence:RefSeq:WP_017366953.1;product=fatty acid--CoA ligase family protein;protein_id=PRJNA547679:FJP00_04980;transl_table=11;translation=length.517
FJP00_04985	scaffold2	788469	CDS	141367	141774	-	FJP00_04985;Note=Derived by automated computational analysis using gene prediction method: Protein Homology.;codon_start=1;inference=COORDINATES: similar to AA sequence:RefSeq:WP_012009472.1;product=sporulation protein;protein_id=PRJNA547679:FJP00_04985;transl_table=11;translation=length.135
FJP00_04990	scaffold2	788469	CDS	141952	143235	+	FJP00_04990;Note=Derived by automated computational analysis using gene prediction method: Protein Homology.;codon_start=1;inference=COORDINATES: similar to AA sequence:RefSeq:WP_008348815.1;product=M48 family metallopeptidase;protein_id=PRJNA547679:FJP00_04990;transl_table=11;translation=length.427
FJP00_04995	scaffold2	788469	CDS	143480	144631	-	FJP00_04995;Note=Derived by automated computational analysis using gene prediction method: Protein Homology.;codon_start=1;inference=COORDINATES: similar to AA sequence:RefSeq:WP_007497196.1;product=peptidase S8;protein_id=PRJNA547679:FJP00_04995;transl_table=11;translation=length.383
FJP00_05000	scaffold2	788469	CDS	145013	145597	-	FJP00_05000;Note=Derived by automated computational analysis using gene prediction method: Protein Homology.;codon_start=1;inference=COORDINATES: similar to AA sequence:RefSeq:WP_017360298.1;product=histidine phosphatase family protein;protein_id=PRJNA547679:FJP00_05000;transl_table=11;translation=length.194
FJP00_05005	scaffold2	788469	CDS	145659	146954	-	FJP00_05005;Note=Derived by automated computational analysis using gene prediction method: Protein Homology.;codon_start=1;inference=COORDINATES: similar to AA sequence:RefSeq:WP_012009476.1;product=globin-coupled sensor protein;protein_id=PRJNA547679:FJP00_05005;transl_table=11;translation=length.431
FJP00_05010	scaffold2	788469	CDS	147046	148578	-	FJP00_05010;Note=Derived by automated computational analysis using gene prediction method: Protein Homology.;codon_start=1;inference=COORDINATES: similar to AA sequence:RefSeq:WP_017366956.1;product=FAD-dependent oxidoreductase;protein_id=PRJNA547679:FJP00_05010;transl_table=11;translation=length.510
FJP00_05015	scaffold2	788469	CDS	148720	149580	+	FJP00_05015;Note=Derived by automated computational analysis using gene prediction method: Protein Homology.;codon_start=1;inference=COORDINATES: similar to AA sequence:RefSeq:WP_017366957.1;product=SDR family oxidoreductase;protein_id=PRJNA547679:FJP00_05015;transl_table=11;translation=length.286
FJP00_05020	scaffold2	788469	CDS	149637	149873	-	FJP00_05020;Note=Derived by automated computational analysis using gene prediction method: Protein Homology.;codon_start=1;inference=COORDINATES: similar to AA sequence:RefSeq:WP_008348804.1;product=IDEAL domain-containing protein;protein_id=PRJNA547679:FJP00_05020;transl_table=11;translation=length.78
FJP00_05025	scaffold2	788469	CDS	150163	150741	+	FJP00_05025;Note=Derived by automated computational analysis using gene prediction method: Protein Homology.;codon_start=1;inference=COORDINATES: similar to AA sequence:RefSeq:WP_012009479.1;product=competence protein;protein_id=PRJNA547679:FJP00_05025;transl_table=11;translation=length.192
FJP00_05030	scaffold2	788469	CDS	151041	151523	+	FJP00_05030;Note=Derived by automated computational analysis using gene prediction method: Protein Homology.;codon_start=1;inference=COORDINATES: similar to AA sequence:RefSeq:WP_003211388.1;product=hypothetical protein;protein_id=PRJNA547679:FJP00_05030;transl_table=11;translation=length.160
FJP00_05035	scaffold2	788469	pseudogene	151555	151707	-	FJP00_05035;pseudo=_no_value
FJP00_05040	scaffold2	788469	CDS	151816	152094	+	FJP00_05040;Note=Derived by automated computational analysis using gene prediction method: Protein Homology.;codon_start=1;inference=COORDINATES: similar to AA sequence:RefSeq:WP_008348649.1;product=barnase inhibitor;protein_id=PRJNA547679:FJP00_05040;transl_table=11;translation=length.92
FJP00_05045	scaffold2	788469	CDS	152256	153206	+	FJP00_05045;Note=Derived by automated computational analysis using gene prediction method: Protein Homology.;codon_start=1;inference=COORDINATES: similar to AA sequence:RefSeq:WP_017366964.1;product=ABC transporter permease;protein_id=PRJNA547679:FJP00_05045;transl_table=11;translation=length.316
FJP00_05050	scaffold2	788469	CDS	153199	154149	+	FJP00_05050;Note=Derived by automated computational analysis using gene prediction method: Protein Homology.;codon_start=1;inference=COORDINATES: similar to AA sequence:RefSeq:WP_008359071.1;product=iron chelate uptake ABC transporter family permease subunit;protein_id=PRJNA547679:FJP00_05050;transl_table=11;translation=length.316
FJP00_05055	scaffold2	788469	CDS	154140	154898	+	FJP00_05055;Note=Derived by automated computational analysis using gene prediction method: Protein Homology.;codon_start=1;inference=COORDINATES: similar to AA sequence:RefSeq:WP_017360228.1;product=ATP-binding cassette domain-containing protein;protein_id=PRJNA547679:FJP00_05055;transl_table=11;translation=length.252
FJP00_05060	scaffold2	788469	CDS	154920	155864	+	FJP00_05060;Note=Derived by automated computational analysis using gene prediction method: Protein Homology.;codon_start=1;inference=COORDINATES: similar to AA sequence:RefSeq:WP_017360227.1;product=siderophore ABC transporter substrate-binding protein;protein_id=PRJNA547679:FJP00_05060;transl_table=11;translation=length.314
FJP00_05065	scaffold2	788469	CDS	156003	156956	+	FJP00_05065;Note=Derived by automated computational analysis using gene prediction method: Protein Homology.;codon_start=1;inference=COORDINATES: similar to AA sequence:RefSeq:WP_007499147.1;product=LytR family transcriptional regulator;protein_id=PRJNA547679:FJP00_05065;transl_table=11;translation=length.317
FJP00_05070	scaffold2	788469	CDS	157028	157390	-	FJP00_05070;Note=Derived by automated computational analysis using gene prediction method: Protein Homology.;codon_start=1;inference=COORDINATES: similar to AA sequence:RefSeq:WP_003210969.1;product=hypothetical protein;protein_id=PRJNA547679:FJP00_05070;transl_table=11;translation=length.120
FJP00_05075	scaffold2	788469	CDS	157547	158164	+	FJP00_05075;Note=Derived by automated computational analysis using gene prediction method: Protein Homology.;codon_start=1;inference=COORDINATES: similar to AA sequence:RefSeq:WP_008355124.1;product=TVP38/TMEM64 family protein;protein_id=PRJNA547679:FJP00_05075;transl_table=11;translation=length.205
FJP00_05080	scaffold2	788469	CDS	158164	158676	+	FJP00_05080;product=signal peptidase I;protein_id=PRJNA547679:FJP00_05080;transl_table=11;translation=length.170
FJP00_05085	scaffold2	788469	CDS	158715	159860	-	FJP00_05085;Note=Derived by automated computational analysis using gene prediction method: Protein Homology.;codon_start=1;inference=COORDINATES: similar to AA sequence:RefSeq:WP_003211629.1;product=AbrB family transcriptional regulator;protein_id=PRJNA547679:FJP00_05085;transl_table=11;translation=length.381
FJP00_05090	scaffold2	788469	CDS	160127	160549	+	FJP00_05090;Note=Derived by automated computational analysis using gene prediction method: Protein Homology.;codon_start=1;inference=COORDINATES: similar to AA sequence:RefSeq:WP_007499135.1;product=BlaI/MecI/CopY family transcriptional regulator;protein_id=PRJNA547679:FJP00_05090;transl_table=11;translation=length.140
FJP00_05095	scaffold2	788469	CDS	160542	161381	+	FJP00_05095;Note=Derived by automated computational analysis using gene prediction method: Protein Homology.;codon_start=1;inference=COORDINATES: similar to AA sequence:RefSeq:WP_017360221.1;product=M56 family metallopeptidase;protein_id=PRJNA547679:FJP00_05095;transl_table=11;translation=length.279
FJP00_05100	scaffold2	788469	CDS	161439	161849	+	FJP00_05100;Note=Derived by automated computational analysis using gene prediction method: Protein Homology.;codon_start=1;inference=COORDINATES: similar to AA sequence:RefSeq:WP_008348626.1;product=DoxX family protein;protein_id=PRJNA547679:FJP00_05100;transl_table=11;translation=length.136
FJP00_05105	scaffold2	788469	CDS	162048	162494	-	FJP00_05105;Note=Derived by automated computational analysis using gene prediction method: Protein Homology.;codon_start=1;inference=COORDINATES: similar to AA sequence:RefSeq:WP_008355136.1;product=ferritin-like domain-containing protein;protein_id=PRJNA547679:FJP00_05105;transl_table=11;translation=length.148
FJP00_05110	scaffold2	788469	CDS	162647	166156	+	FJP00_05110;product=helicase-exonuclease AddAB subunit AddB;protein_id=PRJNA547679:FJP00_05110;transl_table=11;translation=length.1169
FJP00_05115	scaffold2	788469	CDS	166134	169838	+	FJP00_05115;product=helicase-exonuclease AddAB subunit AddA;protein_id=PRJNA547679:FJP00_05115;transl_table=11;translation=length.1234
FJP00_05120	scaffold2	788469	CDS	169865	171040	+	FJP00_05120;Note=Derived by automated computational analysis using gene prediction method: Protein Homology.;codon_start=1;inference=COORDINATES: similar to AA sequence:RefSeq:WP_003210926.1;product=exonuclease SbcCD subunit D;protein_id=PRJNA547679:FJP00_05120;transl_table=11;translation=length.391
FJP00_05125	scaffold2	788469	CDS	171037	174432	+	FJP00_05125;Note=Derived by automated computational analysis using gene prediction method: Protein Homology.;codon_start=1;inference=COORDINATES: similar to AA sequence:RefSeq:WP_008348617.1;product=SMC family ATPase;protein_id=PRJNA547679:FJP00_05125;transl_table=11;translation=length.1131
FJP00_05130	scaffold2	788469	CDS	174453	174752	+	FJP00_05130;Note=Derived by automated computational analysis using gene prediction method: Protein Homology.;codon_start=1;inference=COORDINATES: similar to AA sequence:RefSeq:WP_012009498.1;product=HNH endonuclease;protein_id=PRJNA547679:FJP00_05130;transl_table=11;translation=length.99
FJP00_05135	scaffold2	788469	CDS	174800	175018	-	FJP00_05135;Note=Derived by automated computational analysis using gene prediction method: Protein Homology.;codon_start=1;inference=COORDINATES: similar to AA sequence:RefSeq:WP_003155143.1;product=spore germination protein;protein_id=PRJNA547679:FJP00_05135;transl_table=11;translation=length.72
FJP00_05140	scaffold2	788469	CDS	175041	175472	-	FJP00_05140;Note=Derived by automated computational analysis using gene prediction method: Protein Homology.;codon_start=1;inference=COORDINATES: similar to AA sequence:RefSeq:WP_008355151.1;product=spore germination protein GerPE;protein_id=PRJNA547679:FJP00_05140;transl_table=11;translation=length.143
FJP00_05145	scaffold2	788469	CDS	175472	175648	-	FJP00_05145;Note=Derived by automated computational analysis using gene prediction method: Protein Homology.;codon_start=1;inference=COORDINATES: similar to AA sequence:RefSeq:WP_003210893.1;product=spore gernimation protein GerPD;protein_id=PRJNA547679:FJP00_05145;transl_table=11;translation=length.58
FJP00_05150	scaffold2	788469	CDS	175645	176259	-	FJP00_05150;Note=Derived by automated computational analysis using gene prediction method: Protein Homology.;codon_start=1;inference=COORDINATES: similar to AA sequence:RefSeq:WP_017366979.1;product=spore gernimation protein GerPC;protein_id=PRJNA547679:FJP00_05150;transl_table=11;translation=length.204
FJP00_05155	scaffold2	788469	CDS	176290	176523	-	FJP00_05155;Note=Derived by automated computational analysis using gene prediction method: Protein Homology.;codon_start=1;inference=COORDINATES: similar to AA sequence:RefSeq:WP_017360215.1;product=spore gernimation protein GerPB;protein_id=PRJNA547679:FJP00_05155;transl_table=11;translation=length.77
FJP00_05160	scaffold2	788469	CDS	176538	176759	-	FJP00_05160;Note=Derived by automated computational analysis using gene prediction method: Protein Homology.;codon_start=1;inference=COORDINATES: similar to AA sequence:RefSeq:WP_003211745.1;product=spore germination protein;protein_id=PRJNA547679:FJP00_05160;transl_table=11;translation=length.73
FJP00_05165	scaffold2	788469	CDS	176885	177046	-	FJP00_05165;Note=Derived by automated computational analysis using gene prediction method: Protein Homology.;codon_start=1;inference=COORDINATES: similar to AA sequence:RefSeq:WP_012009503.1;product=aspartyl-phosphate phosphatase Spo0E family protein;protein_id=PRJNA547679:FJP00_05165;transl_table=11;translation=length.53
FJP00_05170	scaffold2	788469	CDS	177169	178263	-	FJP00_05170;Note=Derived by automated computational analysis using gene prediction method: Protein Homology.;codon_start=1;inference=COORDINATES: similar to AA sequence:RefSeq:WP_003211155.1;product=spore coat protein;protein_id=PRJNA547679:FJP00_05170;transl_table=11;translation=length.364
FJP00_05175	scaffold2	788469	CDS	178470	179039	+	FJP00_05175;Note=Derived by automated computational analysis using gene prediction method: Protein Homology.;codon_start=1;inference=COORDINATES: similar to AA sequence:RefSeq:WP_003212521.1;product=spore coat protein CotG;protein_id=PRJNA547679:FJP00_05175;transl_table=11;translation=length.189
FJP00_05180	scaffold2	788469	CDS	179166	180071	+	FJP00_05180;Note=Derived by automated computational analysis using gene prediction method: Protein Homology.;codon_start=1;inference=COORDINATES: similar to AA sequence:RefSeq:WP_019743345.1;product=fumarylacetoacetate hydrolase family protein;protein_id=PRJNA547679:FJP00_05180;transl_table=11;translation=length.301
FJP00_05185	scaffold2	788469	CDS	180164	180532	+	FJP00_05185;Note=Derived by automated computational analysis using gene prediction method: Protein Homology.;codon_start=1;inference=COORDINATES: similar to AA sequence:RefSeq:WP_003212021.1;product=DUF1516 family protein;protein_id=PRJNA547679:FJP00_05185;transl_table=11;translation=length.122
FJP00_05190	scaffold2	788469	CDS	180571	181098	-	FJP00_05190;Note=Derived by automated computational analysis using gene prediction method: Protein Homology.;codon_start=1;inference=COORDINATES: similar to AA sequence:RefSeq:WP_017360210.1;product=DUF2777 family protein;protein_id=PRJNA547679:FJP00_05190;transl_table=11;translation=length.175
FJP00_05195	scaffold2	788469	CDS	181253	183094	+	FJP00_05195;product=asparagine synthase (glutamine-hydrolyzing);protein_id=PRJNA547679:FJP00_05195;transl_table=11;translation=length.613
FJP00_05200	scaffold2	788469	CDS	183242	184759	+	FJP00_05200;product=phytoene desaturase;protein_id=PRJNA547679:FJP00_05200;transl_table=11;translation=length.505
FJP00_05205	scaffold2	788469	CDS	184756	186231	+	FJP00_05205;product=phytoene desaturase;protein_id=PRJNA547679:FJP00_05205;transl_table=11;translation=length.491
FJP00_05210	scaffold2	788469	CDS	186224	187063	+	FJP00_05210;Note=Derived by automated computational analysis using gene prediction method: Protein Homology.;codon_start=1;inference=COORDINATES: similar to AA sequence:RefSeq:WP_014643004.1;product=squalene/phytoene synthase family protein;protein_id=PRJNA547679:FJP00_05210;transl_table=11;translation=length.279
FJP00_05215	scaffold2	788469	CDS	187090	188466	-	FJP00_05215;Note=Derived by automated computational analysis using gene prediction method: Protein Homology.;codon_start=1;inference=COORDINATES: similar to AA sequence:RefSeq:WP_017360205.1;product=MATE family efflux transporter;protein_id=PRJNA547679:FJP00_05215;transl_table=11;translation=length.458
FJP00_05220	scaffold2	788469	CDS	188580	189446	+	FJP00_05220;Note=Derived by automated computational analysis using gene prediction method: Protein Homology.;codon_start=1;inference=COORDINATES: similar to AA sequence:RefSeq:WP_017360204.1;product=AraC family transcriptional regulator;protein_id=PRJNA547679:FJP00_05220;transl_table=11;translation=length.288
FJP00_05225	scaffold2	788469	CDS	189461	190018	+	FJP00_05225;Note=Derived by automated computational analysis using gene prediction method: Protein Homology.;codon_start=1;inference=COORDINATES: similar to AA sequence:RefSeq:WP_012009514.1;product=GNAT family N-acetyltransferase;protein_id=PRJNA547679:FJP00_05225;transl_table=11;translation=length.185
FJP00_05230	scaffold2	788469	CDS	190081	190356	+	FJP00_05230;Note=Derived by automated computational analysis using gene prediction method: Protein Homology.;codon_start=1;inference=COORDINATES: similar to AA sequence:RefSeq:WP_008348576.1;product=hypothetical protein;protein_id=PRJNA547679:FJP00_05230;transl_table=11;translation=length.91
FJP00_05235	scaffold2	788469	CDS	190391	190648	+	FJP00_05235;Note=Derived by automated computational analysis using gene prediction method: Protein Homology.;codon_start=1;inference=COORDINATES: similar to AA sequence:RefSeq:WP_008355189.1;product=hypothetical protein;protein_id=PRJNA547679:FJP00_05235;transl_table=11;translation=length.85
FJP00_05240	scaffold2	788469	CDS	190643	191179	-	FJP00_05240;Note=Derived by automated computational analysis using gene prediction method: Protein Homology.;codon_start=1;inference=COORDINATES: similar to AA sequence:RefSeq:WP_017360201.1;product=serine acetyltransferase;protein_id=PRJNA547679:FJP00_05240;transl_table=11;translation=length.178
FJP00_05245	scaffold2	788469	CDS	191566	192912	+	FJP00_05245;Note=Derived by automated computational analysis using gene prediction method: Protein Homology.;codon_start=1;inference=COORDINATES: similar to AA sequence:RefSeq:WP_008355194.1;product=aspartate aminotransferase family protein;protein_id=PRJNA547679:FJP00_05245;transl_table=11;translation=length.448
FJP00_05250	scaffold2	788469	CDS	192899	194386	+	FJP00_05250;Note=Derived by automated computational analysis using gene prediction method: Protein Homology.;codon_start=1;inference=COORDINATES: similar to AA sequence:RefSeq:WP_017360199.1;product=aspartate aminotransferase family protein;protein_id=PRJNA547679:FJP00_05250;transl_table=11;translation=length.495
FJP00_05255	scaffold2	788469	CDS	194383	196164	+	FJP00_05255;Note=Derived by automated computational analysis using gene prediction method: Protein Homology.;codon_start=1;inference=COORDINATES: similar to AA sequence:RefSeq:WP_017360198.1;product=IucA/IucC family siderophore biosynthesis protein;protein_id=PRJNA547679:FJP00_05255;transl_table=11;translation=length.593
FJP00_05260	scaffold2	788469	CDS	196161	196715	+	FJP00_05260;Note=Derived by automated computational analysis using gene prediction method: Protein Homology.;codon_start=1;inference=COORDINATES: similar to AA sequence:RefSeq:WP_017360197.1;product=acetyltransferase;protein_id=PRJNA547679:FJP00_05260;transl_table=11;translation=length.184
FJP00_05265	scaffold2	788469	CDS	196690	198039	+	FJP00_05265;Note=Derived by automated computational analysis using gene prediction method: Protein Homology.;codon_start=1;inference=COORDINATES: similar to AA sequence:RefSeq:WP_017360196.1;product=lysine 6-monooxygenase;protein_id=PRJNA547679:FJP00_05265;transl_table=11;translation=length.449
FJP00_05270	scaffold2	788469	CDS	198053	199867	+	FJP00_05270;Note=Derived by automated computational analysis using gene prediction method: Protein Homology.;codon_start=1;inference=COORDINATES: similar to AA sequence:RefSeq:WP_017360195.1;product=IucA/IucC family siderophore biosynthesis protein;protein_id=PRJNA547679:FJP00_05270;transl_table=11;translation=length.604
FJP00_05275	scaffold2	788469	CDS	199911	200768	-	FJP00_05275;Note=Derived by automated computational analysis using gene prediction method: Protein Homology.;codon_start=1;inference=COORDINATES: similar to AA sequence:RefSeq:WP_008348561.1;product=GNAT family N-acetyltransferase;protein_id=PRJNA547679:FJP00_05275;transl_table=11;translation=length.285
FJP00_05280	scaffold2	788469	CDS	200904	204332	-	FJP00_05280;product=methionine synthase;protein_id=PRJNA547679:FJP00_05280;transl_table=11;translation=length.1142
FJP00_05285	scaffold2	788469	CDS	204316	206157	-	FJP00_05285;Note=Derived by automated computational analysis using gene prediction method: Protein Homology.;codon_start=1;inference=COORDINATES: similar to AA sequence:RefSeq:WP_017366996.1;product=bifunctional homocysteine S-methyltransferase/methylenetetrahydrofolate reductase;protein_id=PRJNA547679:FJP00_05285;transl_table=11;translation=length.613
FJP00_05290	scaffold2	788469	CDS	206436	206927	-	FJP00_05290;Note=Derived by automated computational analysis using gene prediction method: Protein Homology.;codon_start=1;inference=COORDINATES: similar to AA sequence:RefSeq:NP_388983.1;product=YajQ family cyclic di-GMP-binding protein;protein_id=PRJNA547679:FJP00_05290;transl_table=11;translation=length.163
FJP00_05295	scaffold2	788469	CDS	207153	208001	+	FJP00_05295;Note=Derived by automated computational analysis using gene prediction method: Protein Homology.;codon_start=1;inference=COORDINATES: similar to AA sequence:RefSeq:WP_008348552.1;product=S1 RNA-binding domain-containing protein;protein_id=PRJNA547679:FJP00_05295;transl_table=11;translation=length.282
FJP00_05300	scaffold2	788469	CDS	208346	209323	+	FJP00_05300;Note=Derived by automated computational analysis using gene prediction method: Protein Homology.;codon_start=1;inference=COORDINATES: similar to AA sequence:RefSeq:WP_017360189.1;product=BMP family ABC transporter substrate-binding protein;protein_id=PRJNA547679:FJP00_05300;transl_table=11;translation=length.325
FJP00_05305	scaffold2	788469	CDS	209320	210969	+	FJP00_05305;Note=Derived by automated computational analysis using gene prediction method: Protein Homology.;codon_start=1;inference=COORDINATES: similar to AA sequence:RefSeq:WP_017360188.1;product=methyl-accepting chemotaxis protein;protein_id=PRJNA547679:FJP00_05305;transl_table=11;translation=length.549
FJP00_05310	scaffold2	788469	CDS	211017	211868	-	FJP00_05310;Note=Derived by automated computational analysis using gene prediction method: Protein Homology.;codon_start=1;inference=COORDINATES: similar to AA sequence:RefSeq:WP_011197755.1;product=DegV family protein;protein_id=PRJNA547679:FJP00_05310;transl_table=11;translation=length.283
FJP00_05315	scaffold2	788469	CDS	212008	212850	+	FJP00_05315;Note=Derived by automated computational analysis using gene prediction method: Protein Homology.;codon_start=1;inference=COORDINATES: similar to AA sequence:RefSeq:NP_388993.1;product=YitT family protein;protein_id=PRJNA547679:FJP00_05315;transl_table=11;translation=length.280
FJP00_05320	scaffold2	788469	CDS	212865	213320	+	FJP00_05320;Note=Derived by automated computational analysis using gene prediction method: Protein Homology.;codon_start=1;inference=COORDINATES: similar to AA sequence:RefSeq:WP_008348542.1;product=proteinase inhibitor;protein_id=PRJNA547679:FJP00_05320;transl_table=11;translation=length.151
FJP00_05325	scaffold2	788469	CDS	213370	213561	-	FJP00_05325;Note=Derived by automated computational analysis using gene prediction method: Protein Homology.;codon_start=1;inference=COORDINATES: similar to AA sequence:RefSeq:WP_008348541.1;product=DUF3813 domain-containing protein;protein_id=PRJNA547679:FJP00_05325;transl_table=11;translation=length.63
FJP00_05330	scaffold2	788469	CDS	213558	213707	-	FJP00_05330;Note=Derived by automated computational analysis using gene prediction method: Protein Homology.;codon_start=1;inference=COORDINATES: similar to AA sequence:RefSeq:WP_008348539.1;product=competence protein;protein_id=PRJNA547679:FJP00_05330;transl_table=11;translation=length.49
FJP00_05335	scaffold2	788469	CDS	213796	214608	-	FJP00_05335;Note=Derived by automated computational analysis using gene prediction method: Protein Homology.;codon_start=1;inference=COORDINATES: similar to AA sequence:RefSeq:NP_388995.1;product=Cof-type HAD-IIB family hydrolase;protein_id=PRJNA547679:FJP00_05335;transl_table=11;translation=length.270
FJP00_05340	scaffold2	788469	CDS	214747	215532	+	FJP00_05340;Note=Derived by automated computational analysis using gene prediction method: Protein Homology.;codon_start=1;inference=COORDINATES: similar to AA sequence:RefSeq:WP_017360185.1;product=esterase;protein_id=PRJNA547679:FJP00_05340;transl_table=11;translation=length.261
FJP00_05345	scaffold2	788469	CDS	215579	215887	+	FJP00_05345;Note=Derived by automated computational analysis using gene prediction method: Protein Homology.;codon_start=1;inference=COORDINATES: similar to AA sequence:RefSeq:NP_388997.1;product=metal-sulfur cluster assembly factor;protein_id=PRJNA547679:FJP00_05345;transl_table=11;translation=length.102
FJP00_05350	scaffold2	788469	pseudogene	215975	216277	+	FJP00_05350;pseudo=_no_value
FJP00_05355	scaffold2	788469	CDS	216409	217452	+	FJP00_05355;Note=Derived by automated computational analysis using gene prediction method: Protein Homology.;codon_start=1;inference=COORDINATES: similar to AA sequence:RefSeq:WP_008348531.1;product=N-acetyl-gamma-glutamyl-phosphate reductase;protein_id=PRJNA547679:FJP00_05355;transl_table=11;translation=length.347
FJP00_05360	scaffold2	788469	CDS	217475	218695	+	FJP00_05360;product=bifunctional ornithine acetyltransferase/N-acetylglutamate synthase;protein_id=PRJNA547679:FJP00_05360;transl_table=11;translation=length.406
FJP00_05365	scaffold2	788469	CDS	218710	219486	+	FJP00_05365;product=acetylglutamate kinase;protein_id=PRJNA547679:FJP00_05365;transl_table=11;translation=length.258
FJP00_05370	scaffold2	788469	CDS	219483	220634	+	FJP00_05370;Note=Derived by automated computational analysis using gene prediction method: Protein Homology.;codon_start=1;inference=COORDINATES: similar to AA sequence:RefSeq:WP_017360180.1;product=acetylornithine transaminase;protein_id=PRJNA547679:FJP00_05370;transl_table=11;translation=length.383
FJP00_05375	scaffold2	788469	CDS	220705	221766	+	FJP00_05375;Note=Derived by automated computational analysis using gene prediction method: Protein Homology.;codon_start=1;inference=COORDINATES: similar to AA sequence:RefSeq:WP_017360179.1;product=carbamoyl phosphate synthase small subunit;protein_id=PRJNA547679:FJP00_05375;transl_table=11;translation=length.353
FJP00_05380	scaffold2	788469	CDS	221759	224839	+	FJP00_05380;Note=Derived by automated computational analysis using gene prediction method: Protein Homology.;codon_start=1;inference=COORDINATES: similar to AA sequence:RefSeq:WP_017360178.1;product=carbamoyl phosphate synthase large subunit;protein_id=PRJNA547679:FJP00_05380;transl_table=11;translation=length.1026
FJP00_05385	scaffold2	788469	CDS	224836	225786	+	FJP00_05385;product=ornithine carbamoyltransferase;protein_id=PRJNA547679:FJP00_05385;transl_table=11;translation=length.316
FJP00_05390	scaffold2	788469	CDS	225889	226068	+	FJP00_05390;Note=Derived by automated computational analysis using gene prediction method: Protein Homology.;codon_start=1;inference=COORDINATES: similar to AA sequence:RefSeq:WP_010333726.1;product=YjzC family protein;protein_id=PRJNA547679:FJP00_05390;transl_table=11;translation=length.59
FJP00_05395	scaffold2	788469	CDS	226232	227497	+	FJP00_05395;Note=Derived by automated computational analysis using gene prediction method: Protein Homology.;codon_start=1;inference=COORDINATES: similar to AA sequence:RefSeq:WP_007499050.1;product=MFS transporter;protein_id=PRJNA547679:FJP00_05395;transl_table=11;translation=length.421
FJP00_05400	scaffold2	788469	CDS	227609	227803	-	FJP00_05400;Note=Derived by automated computational analysis using gene prediction method: Protein Homology.;codon_start=1;inference=COORDINATES: similar to AA sequence:RefSeq:WP_003211779.1;product=DUF2929 family protein;protein_id=PRJNA547679:FJP00_05400;transl_table=11;translation=length.64
FJP00_05405	scaffold2	788469	CDS	228016	228756	+	FJP00_05405;Note=Derived by automated computational analysis using gene prediction method: Protein Homology.;codon_start=1;inference=COORDINATES: similar to AA sequence:RefSeq:WP_017360176.1;product=hypothetical protein;protein_id=PRJNA547679:FJP00_05405;transl_table=11;translation=length.246
FJP00_05410	scaffold2	788469	CDS	228830	229405	+	FJP00_05410;Note=Derived by automated computational analysis using gene prediction method: Protein Homology.;codon_start=1;inference=COORDINATES: similar to AA sequence:RefSeq:WP_012009549.1;product=nad binding enzyme;protein_id=PRJNA547679:FJP00_05410;transl_table=11;translation=length.191
FJP00_05415	scaffold2	788469	CDS	229497	230459	+	FJP00_05415;Note=Derived by automated computational analysis using gene prediction method: Protein Homology.;codon_start=1;inference=COORDINATES: similar to AA sequence:RefSeq:WP_017360174.1;product=BMP family ABC transporter substrate-binding protein;protein_id=PRJNA547679:FJP00_05415;transl_table=11;translation=length.320
FJP00_05420	scaffold2	788469	CDS	230472	230669	+	FJP00_05420;Note=Derived by automated computational analysis using gene prediction method: Protein Homology.;codon_start=1;inference=COORDINATES: similar to AA sequence:RefSeq:WP_008348507.1;product=competence protein ComG;protein_id=PRJNA547679:FJP00_05420;transl_table=11;translation=length.65
FJP00_05425	scaffold2	788469	CDS	230680	230913	-	FJP00_05425;Note=Derived by automated computational analysis using gene prediction method: Protein Homology.;codon_start=1;inference=COORDINATES: similar to AA sequence:RefSeq:WP_017360173.1;product=hypothetical protein;protein_id=PRJNA547679:FJP00_05425;transl_table=11;translation=length.77
FJP00_05430	scaffold2	788469	CDS	231085	232023	+	FJP00_05430;Note=Derived by automated computational analysis using gene prediction method: Protein Homology.;codon_start=1;inference=COORDINATES: similar to AA sequence:RefSeq:NP_389015.1;product=ketoacyl-ACP synthase III;protein_id=PRJNA547679:FJP00_05430;transl_table=11;translation=length.312
FJP00_05435	scaffold2	788469	CDS	232045	233286	+	FJP00_05435;product=beta-ketoacyl-ACP synthase II;protein_id=PRJNA547679:FJP00_05435;transl_table=11;translation=length.413
FJP00_05440	scaffold2	788469	CDS	233364	234167	+	FJP00_05440;Note=Derived by automated computational analysis using gene prediction method: Protein Homology.;codon_start=1;inference=COORDINATES: similar to AA sequence:RefSeq:WP_012009554.1;product=hypothetical protein;protein_id=PRJNA547679:FJP00_05440;transl_table=11;translation=length.267
FJP00_05445	scaffold2	788469	CDS	234317	235297	+	FJP00_05445;Note=Derived by automated computational analysis using gene prediction method: Protein Homology.;codon_start=1;inference=COORDINATES: similar to AA sequence:RefSeq:WP_008355283.1;product=ABC transporter ATP-binding protein;protein_id=PRJNA547679:FJP00_05445;transl_table=11;translation=length.326
FJP00_05450	scaffold2	788469	CDS	235294	236316	+	FJP00_05450;Note=Derived by automated computational analysis using gene prediction method: Protein Homology.;codon_start=1;inference=COORDINATES: similar to AA sequence:RefSeq:WP_008355285.1;product=dipeptide ABC transporter ATP-binding protein;protein_id=PRJNA547679:FJP00_05450;transl_table=11;translation=length.340
FJP00_05455	scaffold2	788469	CDS	236400	238034	+	FJP00_05455;Note=Derived by automated computational analysis using gene prediction method: Protein Homology.;codon_start=1;inference=COORDINATES: similar to AA sequence:RefSeq:WP_017367011.1;product=peptide-binding protein;protein_id=PRJNA547679:FJP00_05455;transl_table=11;translation=length.544
FJP00_05460	scaffold2	788469	CDS	238263	239213	+	FJP00_05460;Note=Derived by automated computational analysis using gene prediction method: Protein Homology.;codon_start=1;inference=COORDINATES: similar to AA sequence:RefSeq:NP_389021.2;product=ABC transporter permease;protein_id=PRJNA547679:FJP00_05460;transl_table=11;translation=length.316
FJP00_05465	scaffold2	788469	CDS	239247	240146	+	FJP00_05465;Note=Derived by automated computational analysis using gene prediction method: Protein Homology.;codon_start=1;inference=COORDINATES: similar to AA sequence:RefSeq:WP_003212337.1;product=ABC transporter permease;protein_id=PRJNA547679:FJP00_05465;transl_table=11;translation=length.299
FJP00_05470	scaffold2	788469	CDS	240302	241054	+	FJP00_05470;Note=Derived by automated computational analysis using gene prediction method: Protein Homology.;codon_start=1;inference=COORDINATES: similar to AA sequence:RefSeq:NP_389023.1;product=DUF3603 family protein;protein_id=PRJNA547679:FJP00_05470;transl_table=11;translation=length.250
FJP00_05475	scaffold2	788469	CDS	241090	242085	-	FJP00_05475;product=tryptophan--tRNA ligase;protein_id=PRJNA547679:FJP00_05475;transl_table=11;translation=length.331
FJP00_05480	scaffold2	788469	CDS	242842	244479	+	FJP00_05480;Note=Derived by automated computational analysis using gene prediction method: Protein Homology.;codon_start=1;inference=COORDINATES: similar to AA sequence:RefSeq:WP_007499024.1;product=peptide ABC transporter substrate-binding protein;protein_id=PRJNA547679:FJP00_05480;transl_table=11;translation=length.545
FJP00_05485	scaffold2	788469	CDS	244596	245540	+	FJP00_05485;Note=Derived by automated computational analysis using gene prediction method: Protein Homology.;codon_start=1;inference=COORDINATES: similar to AA sequence:RefSeq:WP_003210895.1;product=ABC transporter permease;protein_id=PRJNA547679:FJP00_05485;transl_table=11;translation=length.314
FJP00_05490	scaffold2	788469	CDS	245544	246461	+	FJP00_05490;Note=Derived by automated computational analysis using gene prediction method: Protein Homology.;codon_start=1;inference=COORDINATES: similar to AA sequence:RefSeq:NP_389027.1;product=ABC transporter permease;protein_id=PRJNA547679:FJP00_05490;transl_table=11;translation=length.305
FJP00_05495	scaffold2	788469	CDS	246465	247553	+	FJP00_05495;Note=Derived by automated computational analysis using gene prediction method: Protein Homology.;codon_start=1;inference=COORDINATES: similar to AA sequence:RefSeq:NP_389028.1;product=ABC transporter ATP-binding protein;protein_id=PRJNA547679:FJP00_05495;transl_table=11;translation=length.362
FJP00_05500	scaffold2	788469	CDS	247555	248475	+	FJP00_05500;Note=Derived by automated computational analysis using gene prediction method: Protein Homology.;codon_start=1;inference=COORDINATES: similar to AA sequence:RefSeq:WP_003211358.1;product=ATP-binding cassette domain-containing protein;protein_id=PRJNA547679:FJP00_05500;transl_table=11;translation=length.306
FJP00_05505	scaffold2	788469	CDS	248580	248867	+	FJP00_05505;Note=Derived by automated computational analysis using gene prediction method: Protein Homology.;codon_start=1;inference=COORDINATES: similar to AA sequence:RefSeq:WP_017367014.1;product=hypothetical protein;protein_id=PRJNA547679:FJP00_05505;transl_table=11;translation=length.95
FJP00_05510	scaffold2	788469	CDS	249005	249583	+	FJP00_05510;Note=Derived by automated computational analysis using gene prediction method: Protein Homology.;codon_start=1;inference=COORDINATES: similar to AA sequence:RefSeq:WP_008348478.1;product=GNAT family N-acetyltransferase;protein_id=PRJNA547679:FJP00_05510;transl_table=11;translation=length.192
FJP00_05515	scaffold2	788469	CDS	249777	250172	+	FJP00_05515;product=transcriptional regulator Spx;protein_id=PRJNA547679:FJP00_05515;transl_table=11;translation=length.131
FJP00_05520	scaffold2	788469	CDS	250212	250877	-	FJP00_05520;Note=Derived by automated computational analysis using gene prediction method: Protein Homology.;codon_start=1;inference=COORDINATES: similar to AA sequence:RefSeq:WP_012009572.1;product=TerC family protein;protein_id=PRJNA547679:FJP00_05520;transl_table=11;translation=length.221
FJP00_05525	scaffold2	788469	CDS	251141	251806	+	FJP00_05525;product=adaptor protein MecA;protein_id=PRJNA547679:FJP00_05525;transl_table=11;translation=length.221
FJP00_05530	scaffold2	788469	CDS	251894	253414	+	FJP00_05530;product=cardiolipin synthase;protein_id=PRJNA547679:FJP00_05530;transl_table=11;translation=length.506
FJP00_05535	scaffold2	788469	CDS	253577	254737	+	FJP00_05535;Note=Derived by automated computational analysis using gene prediction method: Protein Homology.;codon_start=1;inference=COORDINATES: similar to AA sequence:RefSeq:WP_012009575.1;product=competence protein;protein_id=PRJNA547679:FJP00_05535;transl_table=11;translation=length.386
FJP00_05540	scaffold2	788469	CDS	254775	256778	+	FJP00_05540;product=oligoendopeptidase F;protein_id=PRJNA547679:FJP00_05540;transl_table=11;translation=length.667
FJP00_05545	scaffold2	788469	CDS	257352	258263	-	FJP00_05545;Note=Derived by automated computational analysis using gene prediction method: Protein Homology.;codon_start=1;inference=COORDINATES: similar to AA sequence:RefSeq:WP_012009578.1;product=DsbA family protein;protein_id=PRJNA547679:FJP00_05545;transl_table=11;translation=length.303
FJP00_05550	scaffold2	788469	CDS	258260	258658	-	FJP00_05550;Note=Derived by automated computational analysis using gene prediction method: Protein Homology.;codon_start=1;inference=COORDINATES: similar to AA sequence:RefSeq:NP_389038.1;product=thiol management oxidoreductase;protein_id=PRJNA547679:FJP00_05550;transl_table=11;translation=length.132
FJP00_05555	scaffold2	788469	CDS	258934	259701	-	FJP00_05555;Note=Derived by automated computational analysis using gene prediction method: Protein Homology.;codon_start=1;inference=COORDINATES: similar to AA sequence:RefSeq:WP_008348461.1;product=lytic transglycosylase domain-containing protein;protein_id=PRJNA547679:FJP00_05555;transl_table=11;translation=length.255
FJP00_05560	scaffold2	788469	CDS	259723	260301	-	FJP00_05560;Note=Derived by automated computational analysis using gene prediction method: Protein Homology.;codon_start=1;inference=COORDINATES: similar to AA sequence:RefSeq:WP_012009580.1;product=CYTH domain-containing protein;protein_id=PRJNA547679:FJP00_05560;transl_table=11;translation=length.192
FJP00_05565	scaffold2	788469	CDS	260539	260904	+	FJP00_05565;Note=Derived by automated computational analysis using gene prediction method: Protein Homology.;codon_start=1;inference=COORDINATES: similar to AA sequence:RefSeq:WP_008348459.1;product=hypothetical protein;protein_id=PRJNA547679:FJP00_05565;transl_table=11;translation=length.121
FJP00_05570	scaffold2	788469	CDS	260938	261567	+	FJP00_05570;Note=Derived by automated computational analysis using gene prediction method: Protein Homology.;codon_start=1;inference=COORDINATES: similar to AA sequence:RefSeq:WP_003211990.1;product=GTP pyrophosphokinase family protein;protein_id=PRJNA547679:FJP00_05570;transl_table=11;translation=length.209
FJP00_05575	scaffold2	788469	CDS	261631	262431	+	FJP00_05575;Note=Derived by automated computational analysis using gene prediction method: Protein Homology.;codon_start=1;inference=COORDINATES: similar to AA sequence:RefSeq:NP_389043.1;product=NAD kinase;protein_id=PRJNA547679:FJP00_05575;transl_table=11;translation=length.266
FJP00_05580	scaffold2	788469	CDS	262440	263342	+	FJP00_05580;Note=Derived by automated computational analysis using gene prediction method: Protein Homology.;codon_start=1;inference=COORDINATES: similar to AA sequence:RefSeq:WP_008355345.1;product=RluA family pseudouridine synthase;protein_id=PRJNA547679:FJP00_05580;transl_table=11;translation=length.300
FJP00_05585	scaffold2	788469	CDS	263384	264127	-	FJP00_05585;product=bis(5'-nucleosyl)-tetraphosphatase PrpE;protein_id=PRJNA547679:FJP00_05585;transl_table=11;translation=length.247
FJP00_05590	scaffold2	788469	CDS	264289	266130	+	FJP00_05590;Note=Derived by automated computational analysis using gene prediction method: Protein Homology.;codon_start=1;inference=COORDINATES: similar to AA sequence:RefSeq:WP_008355350.1;product=sodium:proton antiporter;protein_id=PRJNA547679:FJP00_05590;transl_table=11;translation=length.613
FJP00_05595	scaffold2	788469	CDS	266378	267088	+	FJP00_05595;product=thiaminase II;protein_id=PRJNA547679:FJP00_05595;transl_table=11;translation=length.236
FJP00_05600	scaffold2	788469	CDS	267063	267680	+	FJP00_05600;product=thiazole tautomerase TenI;protein_id=PRJNA547679:FJP00_05600;transl_table=11;translation=length.205
FJP00_05605	scaffold2	788469	CDS	267664	268776	+	FJP00_05605;product=glycine oxidase ThiO;protein_id=PRJNA547679:FJP00_05605;transl_table=11;translation=length.370
FJP00_05610	scaffold2	788469	CDS	268773	268976	+	FJP00_05610;product=sulfur carrier protein ThiS;protein_id=PRJNA547679:FJP00_05610;transl_table=11;translation=length.67
FJP00_05615	scaffold2	788469	CDS	268981	269748	+	FJP00_05615;Note=Derived by automated computational analysis using gene prediction method: Protein Homology.;codon_start=1;inference=COORDINATES: similar to AA sequence:RefSeq:WP_007498979.1;product=thiazole synthase;protein_id=PRJNA547679:FJP00_05615;transl_table=11;translation=length.255
FJP00_05620	scaffold2	788469	CDS	269745	270758	+	FJP00_05620;Note=Derived by automated computational analysis using gene prediction method: Protein Homology.;codon_start=1;inference=COORDINATES: similar to AA sequence:RefSeq:WP_017359662.1;product=thiazole biosynthesis adenylyltransferase ThiF;protein_id=PRJNA547679:FJP00_05620;transl_table=11;translation=length.337
FJP00_05625	scaffold2	788469	CDS	270775	271578	+	FJP00_05625;product=bifunctional hydroxymethylpyrimidine kinase/phosphomethylpyrimidine kinase;protein_id=PRJNA547679:FJP00_05625;transl_table=11;translation=length.267
FJP00_05630	scaffold2	788469	CDS	271732	272508	+	FJP00_05630;product=enoyl-ACP reductase FabI;protein_id=PRJNA547679:FJP00_05630;transl_table=11;translation=length.258
FJP00_05635	scaffold2	788469	CDS	272623	273309	+	FJP00_05635;Note=Derived by automated computational analysis using gene prediction method: Protein Homology.;codon_start=1;inference=COORDINATES: similar to AA sequence:RefSeq:WP_017367027.1;product=spore coat protein;protein_id=PRJNA547679:FJP00_05635;transl_table=11;translation=length.228
FJP00_05640	scaffold2	788469	CDS	273345	273788	-	FJP00_05640;Note=Derived by automated computational analysis using gene prediction method: Protein Homology.;codon_start=1;inference=COORDINATES: similar to AA sequence:RefSeq:WP_008355371.1;product=spore coat protein;protein_id=PRJNA547679:FJP00_05640;transl_table=11;translation=length.147
FJP00_05645	scaffold2	788469	CDS	273992	274483	-	FJP00_05645;Note=Derived by automated computational analysis using gene prediction method: Protein Homology.;codon_start=1;inference=COORDINATES: similar to AA sequence:RefSeq:NP_389057.1;product=spore coat protein;protein_id=PRJNA547679:FJP00_05645;transl_table=11;translation=length.163
FJP00_05650	scaffold2	788469	CDS	274630	275133	-	FJP00_05650;Note=Derived by automated computational analysis using gene prediction method: Protein Homology.;codon_start=1;inference=COORDINATES: similar to AA sequence:RefSeq:WP_008355374.1;product=spore coat protein;protein_id=PRJNA547679:FJP00_05650;transl_table=11;translation=length.167
FJP00_05655	scaffold2	788469	CDS	275222	275557	-	FJP00_05655;Note=Derived by automated computational analysis using gene prediction method: Protein Homology.;codon_start=1;inference=COORDINATES: similar to AA sequence:RefSeq:WP_017359658.1;product=spore coat protein;protein_id=PRJNA547679:FJP00_05655;transl_table=11;translation=length.111
FJP00_05660	scaffold2	788469	CDS	275600	275986	-	FJP00_05660;Note=Derived by automated computational analysis using gene prediction method: Protein Homology.;codon_start=1;inference=COORDINATES: similar to AA sequence:RefSeq:WP_008355379.1;product=spore coat protein;protein_id=PRJNA547679:FJP00_05660;transl_table=11;translation=length.128
FJP00_05665	scaffold2	788469	CDS	276164	276514	+	FJP00_05665;Note=Derived by automated computational analysis using gene prediction method: Protein Homology.;codon_start=1;inference=COORDINATES: similar to AA sequence:RefSeq:WP_019743061.1;product=DUF1360 domain-containing protein;protein_id=PRJNA547679:FJP00_05665;transl_table=11;translation=length.116
FJP00_05670	scaffold2	788469	CDS	276804	277025	+	FJP00_05670;Note=Derived by automated computational analysis using gene prediction method: Protein Homology.;codon_start=1;inference=COORDINATES: similar to AA sequence:RefSeq:WP_003211789.1;product=hypothetical protein;protein_id=PRJNA547679:FJP00_05670;transl_table=11;translation=length.73
FJP00_05675	scaffold2	788469	CDS	277110	277244	+	FJP00_05675;Note=Derived by automated computational analysis using gene prediction method: Protein Homology.;codon_start=1;inference=COORDINATES: similar to AA sequence:RefSeq:WP_009968115.1;product=YjcZ family sporulation protein;protein_id=PRJNA547679:FJP00_05675;transl_table=11;translation=length.44
FJP00_05680	scaffold2	788469	CDS	277383	277640	+	FJP00_05680;Note=Derived by automated computational analysis using gene prediction method: Protein Homology.;codon_start=1;inference=COORDINATES: similar to AA sequence:RefSeq:WP_008348417.1;product=sporulation protein;protein_id=PRJNA547679:FJP00_05680;transl_table=11;translation=length.85
FJP00_05685	scaffold2	788469	CDS	277657	279969	-	FJP00_05685;Note=Derived by automated computational analysis using gene prediction method: Protein Homology.;codon_start=1;inference=COORDINATES: similar to AA sequence:RefSeq:WP_008348416.1;product=ATP-dependent helicase;protein_id=PRJNA547679:FJP00_05685;transl_table=11;translation=length.770
FJP00_05690	scaffold2	788469	CDS	280096	280353	+	FJP00_05690;Note=Derived by automated computational analysis using gene prediction method: Protein Homology.;codon_start=1;inference=COORDINATES: similar to AA sequence:RefSeq:WP_008348414.1;product=hypothetical protein;protein_id=PRJNA547679:FJP00_05690;transl_table=11;translation=length.85
FJP00_05695	scaffold2	788469	CDS	280436	280870	-	FJP00_05695;Note=Derived by automated computational analysis using gene prediction method: Protein Homology.;codon_start=1;inference=COORDINATES: similar to AA sequence:RefSeq:WP_019743059.1;product=GNAT family N-acetyltransferase;protein_id=PRJNA547679:FJP00_05695;transl_table=11;translation=length.144
FJP00_05700	scaffold2	788469	CDS	280877	281392	-	FJP00_05700;Note=Derived by automated computational analysis using gene prediction method: Protein Homology.;codon_start=1;inference=COORDINATES: similar to AA sequence:RefSeq:WP_017359656.1;product=hypothetical protein;protein_id=PRJNA547679:FJP00_05700;transl_table=11;translation=length.171
FJP00_05705	scaffold2	788469	CDS	281445	282185	-	FJP00_05705;Note=Derived by automated computational analysis using gene prediction method: Protein Homology.;codon_start=1;inference=COORDINATES: similar to AA sequence:RefSeq:WP_008348407.1;product=esterase family protein;protein_id=PRJNA547679:FJP00_05705;transl_table=11;translation=length.246
FJP00_05710	scaffold2	788469	CDS	282611	283729	+	FJP00_05710;Note=Derived by automated computational analysis using gene prediction method: Protein Homology.;codon_start=1;inference=COORDINATES: similar to AA sequence:RefSeq:WP_017359654.1;product=methionine biosynthesis PLP-dependent protein;protein_id=PRJNA547679:FJP00_05710;transl_table=11;translation=length.372
FJP00_05715	scaffold2	788469	CDS	283726	284904	+	FJP00_05715;product=cystathionine beta-lyase;protein_id=PRJNA547679:FJP00_05715;transl_table=11;translation=length.392
FJP00_05720	scaffold2	788469	tRNA	285037	285109	+	FJP00_05720;anticodon=(pos:285070..285072%2Caa:Val%2Cseq:gac);inference=COORDINATES: profile:tRNAscan-SE:1.23;product=tRNA-Val
FJP00_05725	scaffold2	788469	pseudogene	285205	285458	+	FJP00_05725;pseudo=_no_value
FJP00_05730	scaffold2	788469	CDS	286186	286767	+	FJP00_05730;Note=Derived by automated computational analysis using gene prediction method: Protein Homology.;codon_start=1;inference=COORDINATES: similar to AA sequence:RefSeq:WP_008359089.1;product=tetratricopeptide repeat protein;protein_id=PRJNA547679:FJP00_05730;transl_table=11;translation=length.193
FJP00_05735	scaffold2	788469	CDS	287166	287504	-	FJP00_05735;Note=Derived by automated computational analysis using gene prediction method: Protein Homology.;codon_start=1;inference=COORDINATES: similar to AA sequence:RefSeq:WP_010502452.1;product=helix-turn-helix transcriptional regulator;protein_id=PRJNA547679:FJP00_05735;transl_table=11;translation=length.112
FJP00_05740	scaffold2	788469	CDS	287610	287993	+	FJP00_05740;Note=Derived by automated computational analysis using gene prediction method: Protein Homology.;codon_start=1;inference=COORDINATES: similar to AA sequence:RefSeq:WP_004227814.1;product=RidA family protein;protein_id=PRJNA547679:FJP00_05740;transl_table=11;translation=length.127
FJP00_05745	scaffold2	788469	pseudogene	288169	288417	+	FJP00_05745;pseudo=_no_value
FJP00_05750	scaffold2	788469	pseudogene	288454	288562	+	FJP00_05750;pseudo=_no_value
FJP00_05755	scaffold2	788469	CDS	288777	289718	-	FJP00_05755;Note=Derived by automated computational analysis using gene prediction method: Protein Homology.;codon_start=1;inference=COORDINATES: similar to AA sequence:RefSeq:WP_017359642.1;product=acetyl-CoA carboxylase carboxyltransferase subunit alpha;protein_id=PRJNA547679:FJP00_05755;transl_table=11;translation=length.313
FJP00_05760	scaffold2	788469	CDS	289751	290197	-	FJP00_05760;Note=Derived by automated computational analysis using gene prediction method: Protein Homology.;codon_start=1;inference=COORDINATES: similar to AA sequence:RefSeq:WP_002016720.1;product=MarR family transcriptional regulator;protein_id=PRJNA547679:FJP00_05760;transl_table=11;translation=length.148
FJP00_05765	scaffold2	788469	CDS	290455	291285	+	FJP00_05765;Note=Derived by automated computational analysis using gene prediction method: Protein Homology.;codon_start=1;inference=COORDINATES: similar to AA sequence:RefSeq:WP_019850146.1;product=sialate O-acetylesterase;protein_id=PRJNA547679:FJP00_05765;transl_table=11;translation=length.276
FJP00_05770	scaffold2	788469	CDS	291397	292059	+	FJP00_05770;product=type A chloramphenicol O-acetyltransferase;protein_id=PRJNA547679:FJP00_05770;transl_table=11;translation=length.220
FJP00_05775	scaffold2	788469	CDS	292266	293384	+	FJP00_05775;Note=Derived by automated computational analysis using gene prediction method: Protein Homology.;codon_start=1;inference=COORDINATES: similar to AA sequence:RefSeq:WP_012009623.1;product=tetratricopeptide repeat protein;protein_id=PRJNA547679:FJP00_05775;transl_table=11;translation=length.372
FJP00_05780	scaffold2	788469	CDS	293374	293550	+	FJP00_05780;Note=Derived by automated computational analysis using gene prediction method: Protein Homology.;codon_start=1;inference=COORDINATES: similar to AA sequence:RefSeq:WP_017359627.1;product=RapH phosphatase inhibitor;protein_id=PRJNA547679:FJP00_05780;transl_table=11;translation=length.58
FJP00_05785	scaffold2	788469	CDS	293659	294486	+	FJP00_05785;Note=Derived by automated computational analysis using gene prediction method: Protein Homology.;codon_start=1;inference=COORDINATES: similar to AA sequence:RefSeq:WP_003212071.1;product=SMI1/KNR4 family protein;protein_id=PRJNA547679:FJP00_05785;transl_table=11;translation=length.275
FJP00_05790	scaffold2	788469	CDS	294531	294779	-	FJP00_05790;Note=Derived by automated computational analysis using gene prediction method: Protein Homology.;codon_start=1;inference=COORDINATES: similar to AA sequence:RefSeq:WP_017359625.1;product=DUF2651 domain-containing protein;protein_id=PRJNA547679:FJP00_05790;transl_table=11;translation=length.82
FJP00_05795	scaffold2	788469	CDS	295020	295199	-	FJP00_05795;Note=Derived by automated computational analysis using gene prediction method: Protein Homology.;codon_start=1;inference=COORDINATES: similar to AA sequence:RefSeq:WP_008348349.1;product=hypothetical protein;protein_id=PRJNA547679:FJP00_05795;transl_table=11;translation=length.59
FJP00_05800	scaffold2	788469	CDS	295321	296217	+	FJP00_05800;product=Mph(B) family macrolide 2'-phosphotransferase;protein_id=PRJNA547679:FJP00_05800;transl_table=11;translation=length.298
FJP00_05805	scaffold2	788469	CDS	296262	297137	-	FJP00_05805;Note=Derived by automated computational analysis using gene prediction method: Protein Homology.;codon_start=1;inference=COORDINATES: similar to AA sequence:RefSeq:WP_017367050.1;product=LysR family transcriptional regulator;protein_id=PRJNA547679:FJP00_05805;transl_table=11;translation=length.291
FJP00_05810	scaffold2	788469	CDS	297161	297859	-	FJP00_05810;Note=Derived by automated computational analysis using gene prediction method: Protein Homology.;codon_start=1;inference=COORDINATES: similar to AA sequence:RefSeq:WP_017359621.1;product=amino acid racemase;protein_id=PRJNA547679:FJP00_05810;transl_table=11;translation=length.232
FJP00_05815	scaffold2	788469	CDS	298038	298562	+	FJP00_05815;Note=Derived by automated computational analysis using gene prediction method: Protein Homology.;codon_start=1;inference=COORDINATES: similar to AA sequence:RefSeq:WP_017359620.1;product=DinB family protein;protein_id=PRJNA547679:FJP00_05815;transl_table=11;translation=length.174
FJP00_05820	scaffold2	788469	CDS	298567	299130	-	FJP00_05820;Note=Derived by automated computational analysis using gene prediction method: Protein Homology.;codon_start=1;inference=COORDINATES: similar to AA sequence:RefSeq:WP_012009628.1;product=GNAT family N-acetyltransferase;protein_id=PRJNA547679:FJP00_05820;transl_table=11;translation=length.187
FJP00_05825	scaffold2	788469	CDS	299149	300039	-	FJP00_05825;Note=Derived by automated computational analysis using gene prediction method: Protein Homology.;codon_start=1;inference=COORDINATES: similar to AA sequence:RefSeq:WP_003212527.1;product=LysR family transcriptional regulator;protein_id=PRJNA547679:FJP00_05825;transl_table=11;translation=length.296
FJP00_05830	scaffold2	788469	CDS	300167	301324	+	FJP00_05830;Note=Derived by automated computational analysis using gene prediction method: Protein Homology.;codon_start=1;inference=COORDINATES: similar to AA sequence:RefSeq:WP_008348337.1;product=MFS transporter;protein_id=PRJNA547679:FJP00_05830;transl_table=11;translation=length.385
FJP00_05835	scaffold2	788469	CDS	301366	301785	+	FJP00_05835;Note=Derived by automated computational analysis using gene prediction method: Protein Homology.;codon_start=1;inference=COORDINATES: similar to AA sequence:RefSeq:WP_007498913.1;product=GNAT family N-acetyltransferase;protein_id=PRJNA547679:FJP00_05835;transl_table=11;translation=length.139
FJP00_05840	scaffold2	788469	CDS	301894	302241	-	FJP00_05840;Note=Derived by automated computational analysis using gene prediction method: Protein Homology.;codon_start=1;inference=COORDINATES: similar to AA sequence:RefSeq:WP_016114419.1;product=hypothetical protein;protein_id=PRJNA547679:FJP00_05840;transl_table=11;translation=length.115
FJP00_05845	scaffold2	788469	CDS	302382	302993	+	FJP00_05845;Note=Derived by automated computational analysis using gene prediction method: Protein Homology.;codon_start=1;inference=COORDINATES: similar to AA sequence:RefSeq:WP_017367060.1;product=hypothetical protein;protein_id=PRJNA547679:FJP00_05845;transl_table=11;translation=length.203
FJP00_05850	scaffold2	788469	CDS	303166	304347	+	FJP00_05850;product=alanine racemase;protein_id=PRJNA547679:FJP00_05850;transl_table=11;translation=length.393
FJP00_05855	scaffold2	788469	CDS	304417	305529	-	FJP00_05855;Note=Derived by automated computational analysis using gene prediction method: Protein Homology.;codon_start=1;inference=COORDINATES: similar to AA sequence:RefSeq:WP_017367062.1;product=NAD(P)-dependent alcohol dehydrogenase;protein_id=PRJNA547679:FJP00_05855;transl_table=11;translation=length.370
FJP00_05860	scaffold2	788469	CDS	305739	306359	+	FJP00_05860;Note=Derived by automated computational analysis using gene prediction method: Protein Homology.;codon_start=1;inference=COORDINATES: similar to AA sequence:RefSeq:WP_017359610.1;product=TetR/AcrR family transcriptional regulator;protein_id=PRJNA547679:FJP00_05860;transl_table=11;translation=length.206
FJP00_05865	scaffold2	788469	CDS	306684	308234	+	FJP00_05865;Note=Derived by automated computational analysis using gene prediction method: Protein Homology.;codon_start=1;inference=COORDINATES: similar to AA sequence:RefSeq:WP_017359609.1;product=hypothetical protein;protein_id=PRJNA547679:FJP00_05865;transl_table=11;translation=length.516
FJP00_05870	scaffold2	788469	CDS	308467	309306	+	FJP00_05870;Note=Derived by automated computational analysis using gene prediction method: Protein Homology.;codon_start=1;inference=COORDINATES: similar to AA sequence:RefSeq:NP_391416.1;product=flagellin;protein_id=PRJNA547679:FJP00_05870;transl_table=11;translation=length.279
FJP00_05875	scaffold2	788469	CDS	309593	310414	+	FJP00_05875;Note=Derived by automated computational analysis using gene prediction method: Protein Homology.;codon_start=1;inference=COORDINATES: similar to AA sequence:RefSeq:WP_009329669.1;product=flagellin;protein_id=PRJNA547679:FJP00_05875;transl_table=11;translation=length.273
FJP00_05880	scaffold2	788469	CDS	310450	311922	-	FJP00_05880;Note=Derived by automated computational analysis using gene prediction method: Protein Homology.;codon_start=1;inference=COORDINATES: similar to AA sequence:RefSeq:WP_017367068.1;product=FAD-dependent oxidoreductase;protein_id=PRJNA547679:FJP00_05880;transl_table=11;translation=length.490
FJP00_05885	scaffold2	788469	CDS	312139	312963	+	FJP00_05885;Note=Derived by automated computational analysis using gene prediction method: Protein Homology.;codon_start=1;inference=COORDINATES: similar to AA sequence:RefSeq:WP_008358847.1;product=chemotaxis protein;protein_id=PRJNA547679:FJP00_05885;transl_table=11;translation=length.274
FJP00_05890	scaffold2	788469	CDS	313000	313371	-	FJP00_05890;Note=Derived by automated computational analysis using gene prediction method: Protein Homology.;codon_start=1;inference=COORDINATES: similar to AA sequence:RefSeq:WP_017359605.1;product=hypothetical protein;protein_id=PRJNA547679:FJP00_05890;transl_table=11;translation=length.123
FJP00_05895	scaffold2	788469	CDS	313614	314237	+	FJP00_05895;Note=Derived by automated computational analysis using gene prediction method: Protein Homology.;codon_start=1;inference=COORDINATES: similar to AA sequence:RefSeq:WP_017367070.1;product=hypothetical protein;protein_id=PRJNA547679:FJP00_05895;transl_table=11;translation=length.207
FJP00_05900	scaffold2	788469	CDS	314264	314812	-	FJP00_05900;Note=Derived by automated computational analysis using gene prediction method: Protein Homology.;codon_start=1;inference=COORDINATES: similar to AA sequence:RefSeq:WP_017359603.1;product=ImmA/IrrE family metallo-endopeptidase;protein_id=PRJNA547679:FJP00_05900;transl_table=11;translation=length.182
FJP00_05905	scaffold2	788469	CDS	315123	316022	+	FJP00_05905;Note=Derived by automated computational analysis using gene prediction method: Protein Homology.;codon_start=1;inference=COORDINATES: similar to AA sequence:RefSeq:WP_008358855.1;product=LysM peptidoglycan-binding domain-containing protein;protein_id=PRJNA547679:FJP00_05905;transl_table=11;translation=length.299
FJP00_05910	scaffold2	788469	CDS	316241	316417	-	FJP00_05910;Note=Derived by automated computational analysis using gene prediction method: Protein Homology.;codon_start=1;inference=COORDINATES: similar to AA sequence:RefSeq:WP_008346289.1;product=type II toxin-antitoxin system SpoIISB family antitoxin;protein_id=PRJNA547679:FJP00_05910;transl_table=11;translation=length.58
FJP00_05915	scaffold2	788469	CDS	316386	317156	-	FJP00_05915;Note=Derived by automated computational analysis using gene prediction method: Protein Homology.;codon_start=1;inference=COORDINATES: similar to AA sequence:RefSeq:WP_017359599.1;product=type II toxin-antitoxin system SpoIISA family toxin;protein_id=PRJNA547679:FJP00_05915;transl_table=11;translation=length.256
FJP00_05920	scaffold2	788469	CDS	317303	318301	-	FJP00_05920;Note=Derived by automated computational analysis using gene prediction method: Protein Homology.;codon_start=1;inference=COORDINATES: similar to AA sequence:RefSeq:WP_017359158.1;product=inorganic phosphate transporter;protein_id=PRJNA547679:FJP00_05920;transl_table=11;translation=length.332
FJP00_05925	scaffold2	788469	CDS	318317	318934	-	FJP00_05925;Note=Derived by automated computational analysis using gene prediction method: Protein Homology.;codon_start=1;inference=COORDINATES: similar to AA sequence:RefSeq:NP_389168.1;product=DUF47 domain-containing protein;protein_id=PRJNA547679:FJP00_05925;transl_table=11;translation=length.205
FJP00_05930	scaffold2	788469	CDS	319141	319599	-	FJP00_05930;Note=Derived by automated computational analysis using gene prediction method: Protein Homology.;codon_start=1;inference=COORDINATES: similar to AA sequence:RefSeq:WP_017359156.1;product=ASCH domain-containing protein;protein_id=PRJNA547679:FJP00_05930;transl_table=11;translation=length.152
FJP00_05935	scaffold2	788469	CDS	319827	321578	+	FJP00_05935;product=gamma-glutamyltransferase;protein_id=PRJNA547679:FJP00_05935;transl_table=11;translation=length.583
FJP00_05940	scaffold2	788469	CDS	321839	322876	+	FJP00_05940;Note=Derived by automated computational analysis using gene prediction method: Protein Homology.;codon_start=1;inference=COORDINATES: similar to AA sequence:RefSeq:WP_008358873.1;product=sulfate ABC transporter substrate-binding protein;protein_id=PRJNA547679:FJP00_05940;transl_table=11;translation=length.345
FJP00_05945	scaffold2	788469	CDS	322888	323733	+	FJP00_05945;product=sulfate ABC transporter permease subunit CysT;protein_id=PRJNA547679:FJP00_05945;transl_table=11;translation=length.281
FJP00_05950	scaffold2	788469	CDS	323739	324608	+	FJP00_05950;product=sulfate ABC transporter permease subunit CysW;protein_id=PRJNA547679:FJP00_05950;transl_table=11;translation=length.289
FJP00_05955	scaffold2	788469	CDS	324609	325355	+	FJP00_05955;product=sulfate ABC transporter ATP-binding protein;protein_id=PRJNA547679:FJP00_05955;transl_table=11;translation=length.248
FJP00_05960	scaffold2	788469	CDS	325596	326063	+	FJP00_05960;Note=Derived by automated computational analysis using gene prediction method: Protein Homology.;codon_start=1;inference=COORDINATES: similar to AA sequence:RefSeq:WP_008358883.1;product=PTS sugar transporter subunit IIA;protein_id=PRJNA547679:FJP00_05960;transl_table=11;translation=length.155
FJP00_05965	scaffold2	788469	CDS	326117	327490	+	FJP00_05965;Note=with GatAB forms a phosphoenolpyruvate-dependent sugar phosphotransferase transporter for galactitol%3B subunit IIC forms the translocation channel and contains the substrate binding site%3B Derived by automated computational analysis using gene prediction method: Protein Homology.;codon_start=1;inference=COORDINATES: similar to AA sequence:RefSeq:WP_007498866.1;product=PTS galac…
FJP00_05970	scaffold2	788469	CDS	327510	327788	+	FJP00_05970;Note=Derived by automated computational analysis using gene prediction method: Protein Homology.;codon_start=1;inference=COORDINATES: similar to AA sequence:RefSeq:WP_017359149.1;product=PTS galactitol transporter subunit IIB;protein_id=PRJNA547679:FJP00_05970;transl_table=11;translation=length.92
FJP00_05975	scaffold2	788469	CDS	327850	328296	+	FJP00_05975;Note=Derived by automated computational analysis using gene prediction method: Protein Homology.;codon_start=1;inference=COORDINATES: similar to AA sequence:RefSeq:WP_003211419.1;product=hypothetical protein;protein_id=PRJNA547679:FJP00_05975;transl_table=11;translation=length.148
FJP00_05980	scaffold2	788469	CDS	328293	329324	+	FJP00_05980;Note=Derived by automated computational analysis using gene prediction method: Protein Homology.;codon_start=1;inference=COORDINATES: similar to AA sequence:RefSeq:WP_003211557.1;product=zinc-binding dehydrogenase;protein_id=PRJNA547679:FJP00_05980;transl_table=11;translation=length.343
FJP00_05985	scaffold2	788469	CDS	329505	330488	+	FJP00_05985;product=pyruvate dehydrogenase (acetyl-transferring) E1 component subunit alpha;protein_id=PRJNA547679:FJP00_05985;transl_table=11;translation=length.327
FJP00_05990	scaffold2	788469	CDS	330520	331500	+	FJP00_05990;Note=Derived by automated computational analysis using gene prediction method: Protein Homology.;codon_start=1;inference=COORDINATES: similar to AA sequence:RefSeq:WP_008358896.1;product=alpha-ketoacid dehydrogenase subunit beta;protein_id=PRJNA547679:FJP00_05990;transl_table=11;translation=length.326
FJP00_05995	scaffold2	788469	CDS	331518	332843	+	FJP00_05995;Note=Derived by automated computational analysis using gene prediction method: Protein Homology.;codon_start=1;inference=COORDINATES: similar to AA sequence:RefSeq:WP_017359146.1;product=2-oxo acid dehydrogenase subunit E2;protein_id=PRJNA547679:FJP00_05995;transl_table=11;translation=length.441
FJP00_06000	scaffold2	788469	CDS	332856	334238	+	FJP00_06000;product=dihydrolipoyl dehydrogenase;protein_id=PRJNA547679:FJP00_06000;transl_table=11;translation=length.460
FJP00_06005	scaffold2	788469	CDS	334270	334965	+	FJP00_06005;Note=Derived by automated computational analysis using gene prediction method: Protein Homology.;codon_start=1;inference=COORDINATES: similar to AA sequence:RefSeq:WP_017359145.1;product=SDR family NAD(P)-dependent oxidoreductase;protein_id=PRJNA547679:FJP00_06005;transl_table=11;translation=length.231
FJP00_06010	scaffold2	788469	CDS	334943	335728	+	FJP00_06010;Note=Derived by automated computational analysis using gene prediction method: Protein Homology.;codon_start=1;inference=COORDINATES: similar to AA sequence:RefSeq:WP_019743460.1;product=SDR family oxidoreductase;protein_id=PRJNA547679:FJP00_06010;transl_table=11;translation=length.261
FJP00_06015	scaffold2	788469	CDS	335822	336778	+	FJP00_06015;Note=Derived by automated computational analysis using gene prediction method: Protein Homology.;codon_start=1;inference=COORDINATES: similar to AA sequence:RefSeq:WP_012009665.1;product=sugar-binding transcriptional regulator;protein_id=PRJNA547679:FJP00_06015;transl_table=11;translation=length.318
FJP00_06020	scaffold2	788469	CDS	336842	337171	+	FJP00_06020;Note=Derived by automated computational analysis using gene prediction method: Protein Homology.;codon_start=1;inference=COORDINATES: similar to AA sequence:RefSeq:WP_008358910.1;product=bh protein;protein_id=PRJNA547679:FJP00_06020;transl_table=11;translation=length.109
FJP00_06025	scaffold2	788469	CDS	337346	338668	-	FJP00_06025;Note=Derived by automated computational analysis using gene prediction method: Protein Homology.;codon_start=1;inference=COORDINATES: similar to AA sequence:RefSeq:WP_008346243.1;product=amino acid permease;protein_id=PRJNA547679:FJP00_06025;transl_table=11;translation=length.440
FJP00_06030	scaffold2	788469	CDS	338998	339954	+	FJP00_06030;Note=Derived by automated computational analysis using gene prediction method: Protein Homology.;codon_start=1;inference=COORDINATES: similar to AA sequence:RefSeq:WP_012009668.1;product=ring-cleaving dioxygenase;protein_id=PRJNA547679:FJP00_06030;transl_table=11;translation=length.318
FJP00_06035	scaffold2	788469	CDS	339988	341277	-	FJP00_06035;Note=Derived by automated computational analysis using gene prediction method: Protein Homology.;codon_start=1;inference=COORDINATES: similar to AA sequence:RefSeq:WP_017367083.1;product=PDZ domain-containing protein;protein_id=PRJNA547679:FJP00_06035;transl_table=11;translation=length.429
FJP00_06040	scaffold2	788469	CDS	341446	342270	+	FJP00_06040;Note=Derived by automated computational analysis using gene prediction method: Protein Homology.;codon_start=1;inference=COORDINATES: similar to AA sequence:RefSeq:WP_019743456.1;product=pyrroline-5-carboxylate reductase;protein_id=PRJNA547679:FJP00_06040;transl_table=11;translation=length.274
FJP00_06045	scaffold2	788469	CDS	342460	343284	+	FJP00_06045;Note=Derived by automated computational analysis using gene prediction method: Protein Homology.;codon_start=1;inference=COORDINATES: similar to AA sequence:RefSeq:WP_017359138.1;product=aminopeptidase;protein_id=PRJNA547679:FJP00_06045;transl_table=11;translation=length.274
FJP00_06050	scaffold2	788469	CDS	343303	344238	+	FJP00_06050;Note=Derived by automated computational analysis using gene prediction method: Protein Homology.;codon_start=1;inference=COORDINATES: similar to AA sequence:RefSeq:WP_008359382.1;product=ABC transporter permease;protein_id=PRJNA547679:FJP00_06050;transl_table=11;translation=length.311
FJP00_06055	scaffold2	788469	CDS	344235	345197	+	FJP00_06055;Note=Derived by automated computational analysis using gene prediction method: Protein Homology.;codon_start=1;inference=COORDINATES: similar to AA sequence:RefSeq:NP_389177.1;product=ABC transporter permease;protein_id=PRJNA547679:FJP00_06055;transl_table=11;translation=length.320
FJP00_06060	scaffold2	788469	CDS	345205	346218	+	FJP00_06060;Note=Derived by automated computational analysis using gene prediction method: Protein Homology.;codon_start=1;inference=COORDINATES: similar to AA sequence:RefSeq:WP_008346229.1;product=ABC transporter ATP-binding protein;protein_id=PRJNA547679:FJP00_06060;transl_table=11;translation=length.337
FJP00_06065	scaffold2	788469	CDS	346215	347837	+	FJP00_06065;Note=Derived by automated computational analysis using gene prediction method: Protein Homology.;codon_start=1;inference=COORDINATES: similar to AA sequence:RefSeq:WP_017367084.1;product=peptide ABC transporter substrate-binding protein;protein_id=PRJNA547679:FJP00_06065;transl_table=11;translation=length.540
FJP00_06070	scaffold2	788469	CDS	348153	349094	+	FJP00_06070;Note=Derived by automated computational analysis using gene prediction method: Protein Homology.;codon_start=1;inference=COORDINATES: similar to AA sequence:RefSeq:WP_019743455.1;product=LD-carboxypeptidase;protein_id=PRJNA547679:FJP00_06070;transl_table=11;translation=length.313
FJP00_06075	scaffold2	788469	CDS	349091	350170	+	FJP00_06075;Note=Derived by automated computational analysis using gene prediction method: Protein Homology.;codon_start=1;inference=COORDINATES: similar to AA sequence:RefSeq:WP_012009677.1;product=dipeptide epimerase;protein_id=PRJNA547679:FJP00_06075;transl_table=11;translation=length.359
FJP00_06080	scaffold2	788469	CDS	350170	351078	+	FJP00_06080;Note=Derived by automated computational analysis using gene prediction method: Protein Homology.;codon_start=1;inference=COORDINATES: similar to AA sequence:RefSeq:WP_017359133.1;product=NlpC/P60 family protein;protein_id=PRJNA547679:FJP00_06080;transl_table=11;translation=length.302
FJP00_06085	scaffold2	788469	CDS	351075	352043	+	FJP00_06085;Note=Derived by automated computational analysis using gene prediction method: Protein Homology.;codon_start=1;inference=COORDINATES: similar to AA sequence:RefSeq:WP_008346217.1;product=ATP-binding cassette domain-containing protein;protein_id=PRJNA547679:FJP00_06085;transl_table=11;translation=length.322
FJP00_06090	scaffold2	788469	CDS	352082	352963	-	FJP00_06090;Note=Derived by automated computational analysis using gene prediction method: Protein Homology.;codon_start=1;inference=COORDINATES: similar to AA sequence:RefSeq:WP_003210878.1;product=hypothetical protein;protein_id=PRJNA547679:FJP00_06090;transl_table=11;translation=length.293
FJP00_06095	scaffold2	788469	CDS	353143	353664	+	FJP00_06095;Note=Derived by automated computational analysis using gene prediction method: Protein Homology.;codon_start=1;inference=COORDINATES: similar to AA sequence:RefSeq:WP_008346212.1;product=acyl-CoA thioesterase;protein_id=PRJNA547679:FJP00_06095;transl_table=11;translation=length.173
FJP00_06100	scaffold2	788469	CDS	353779	354105	+	FJP00_06100;Note=Derived by automated computational analysis using gene prediction method: Protein Homology.;codon_start=1;inference=COORDINATES: similar to AA sequence:RefSeq:WP_017359131.1;product=PadR family transcriptional regulator;protein_id=PRJNA547679:FJP00_06100;transl_table=11;translation=length.108
FJP00_06105	scaffold2	788469	CDS	354110	354868	+	FJP00_06105;Note=Derived by automated computational analysis using gene prediction method: Protein Homology.;codon_start=1;inference=COORDINATES: similar to AA sequence:RefSeq:WP_003211870.1;product=hypothetical protein;protein_id=PRJNA547679:FJP00_06105;transl_table=11;translation=length.252
FJP00_06110	scaffold2	788469	CDS	354974	355462	+	FJP00_06110;Note=Derived by automated computational analysis using gene prediction method: Protein Homology.;codon_start=1;inference=COORDINATES: similar to AA sequence:RefSeq:WP_017367092.1;product=small multi-drug export protein;protein_id=PRJNA547679:FJP00_06110;transl_table=11;translation=length.162
FJP00_06115	scaffold2	788469	CDS	355480	356025	+	FJP00_06115;Note=Derived by automated computational analysis using gene prediction method: Protein Homology.;codon_start=1;inference=COORDINATES: similar to AA sequence:RefSeq:WP_003210777.1;product=GNAT family N-acetyltransferase;protein_id=PRJNA547679:FJP00_06115;transl_table=11;translation=length.181
FJP00_06120	scaffold2	788469	CDS	356040	357083	-	FJP00_06120;Note=Derived by automated computational analysis using gene prediction method: Protein Homology.;codon_start=1;inference=COORDINATES: similar to AA sequence:RefSeq:WP_008346203.1;product=bifunctional transcriptional activator/DNA repair protein Ada;protein_id=PRJNA547679:FJP00_06120;transl_table=11;translation=length.347
FJP00_06125	scaffold2	788469	CDS	357292	357426	-	FJP00_06125;Note=Derived by automated computational analysis using gene prediction method: Protein Homology.;codon_start=1;inference=COORDINATES: similar to AA sequence:RefSeq:WP_008342648.1;product=YrzI family small protein;protein_id=PRJNA547679:FJP00_06125;transl_table=11;translation=length.44
FJP00_06130	scaffold2	788469	CDS	357826	358155	+	FJP00_06130;Note=Derived by automated computational analysis using gene prediction method: Protein Homology.;codon_start=1;inference=COORDINATES: similar to AA sequence:RefSeq:WP_017359127.1;product=multidrug efflux SMR transporter;protein_id=PRJNA547679:FJP00_06130;transl_table=11;translation=length.109
FJP00_06135	scaffold2	788469	CDS	358152	358466	+	FJP00_06135;Note=Derived by automated computational analysis using gene prediction method: Protein Homology.;codon_start=1;inference=COORDINATES: similar to AA sequence:RefSeq:WP_017359126.1;product=multidrug efflux SMR transporter;protein_id=PRJNA547679:FJP00_06135;transl_table=11;translation=length.104
FJP00_06140	scaffold2	788469	CDS	358603	358788	-	FJP00_06140;Note=Derived by automated computational analysis using gene prediction method: Protein Homology.;codon_start=1;inference=COORDINATES: similar to AA sequence:RefSeq:WP_008346199.1;product=hypothetical protein;protein_id=PRJNA547679:FJP00_06140;transl_table=11;translation=length.61
FJP00_06145	scaffold2	788469	CDS	358950	359852	+	FJP00_06145;product=formyltetrahydrofolate deformylase;protein_id=PRJNA547679:FJP00_06145;transl_table=11;translation=length.300
FJP00_06150	scaffold2	788469	CDS	360170	361267	+	FJP00_06150;Note=Derived by automated computational analysis using gene prediction method: Protein Homology.;codon_start=1;inference=COORDINATES: similar to AA sequence:RefSeq:WP_003211523.1;product=glutamate 5-kinase;protein_id=PRJNA547679:FJP00_06150;transl_table=11;translation=length.365
FJP00_06155	scaffold2	788469	CDS	361280	362527	+	FJP00_06155;Note=Derived by automated computational analysis using gene prediction method: Protein Homology.;codon_start=1;inference=COORDINATES: similar to AA sequence:RefSeq:WP_017359123.1;product=glutamate-5-semialdehyde dehydrogenase;protein_id=PRJNA547679:FJP00_06155;transl_table=11;translation=length.415
FJP00_06160	scaffold2	788469	CDS	362652	363788	+	FJP00_06160;Note=Derived by automated computational analysis using gene prediction method: Protein Homology.;codon_start=1;inference=COORDINATES: similar to AA sequence:RefSeq:WP_008346192.1;product=tetratricopeptide repeat protein;protein_id=PRJNA547679:FJP00_06160;transl_table=11;translation=length.378
FJP00_06165	scaffold2	788469	CDS	363778	363912	+	FJP00_06165;Note=Derived by automated computational analysis using gene prediction method: Protein Homology.;codon_start=1;inference=COORDINATES: similar to AA sequence:RefSeq:WP_008346190.1;product=phosphatase;protein_id=PRJNA547679:FJP00_06165;transl_table=11;translation=length.44
FJP00_06170	scaffold2	788469	CDS	364083	364511	+	FJP00_06170;Note=Derived by automated computational analysis using gene prediction method: Protein Homology.;codon_start=1;inference=COORDINATES: similar to AA sequence:RefSeq:NP_389197.1;product=organic hydroperoxide resistance protein;protein_id=PRJNA547679:FJP00_06170;transl_table=11;translation=length.142
FJP00_06175	scaffold2	788469	CDS	364544	364990	-	FJP00_06175;Note=Derived by automated computational analysis using gene prediction method: Protein Homology.;codon_start=1;inference=COORDINATES: similar to AA sequence:RefSeq:WP_012009699.1;product=MarR family transcriptional regulator;protein_id=PRJNA547679:FJP00_06175;transl_table=11;translation=length.148
FJP00_06180	scaffold2	788469	CDS	365152	365568	+	FJP00_06180;Note=Derived by automated computational analysis using gene prediction method: Protein Homology.;codon_start=1;inference=COORDINATES: similar to AA sequence:RefSeq:WP_007498799.1;product=organic hydroperoxide resistance protein;protein_id=PRJNA547679:FJP00_06180;transl_table=11;translation=length.138
FJP00_06185	scaffold2	788469	CDS	365655	366125	-	FJP00_06185;Note=Derived by automated computational analysis using gene prediction method: Protein Homology.;codon_start=1;inference=COORDINATES: similar to AA sequence:RefSeq:NP_389200.1;product=nucleoside deaminase;protein_id=PRJNA547679:FJP00_06185;transl_table=11;translation=length.156
FJP00_06190	scaffold2	788469	CDS	366265	368553	-	FJP00_06190;product=5-methyltetrahydropteroyltriglutamate-- homocysteine S-methyltransferase;protein_id=PRJNA547679:FJP00_06190;transl_table=11;translation=length.762
FJP00_06195	scaffold2	788469	CDS	369008	369967	-	FJP00_06195;Note=Derived by automated computational analysis using gene prediction method: Protein Homology.;codon_start=1;inference=COORDINATES: similar to AA sequence:RefSeq:NP_389202.1;product=S8 family peptidase;protein_id=PRJNA547679:FJP00_06195;transl_table=11;translation=length.319
FJP00_06200	scaffold2	788469	CDS	370411	371097	+	FJP00_06200;Note=Derived by automated computational analysis using gene prediction method: Protein Homology.;codon_start=1;inference=COORDINATES: similar to AA sequence:RefSeq:WP_012009706.1;product=response regulator transcription factor;protein_id=PRJNA547679:FJP00_06200;transl_table=11;translation=length.228
FJP00_06205	scaffold2	788469	CDS	371101	372450	+	FJP00_06205;Note=Derived by automated computational analysis using gene prediction method: Protein Homology.;codon_start=1;inference=COORDINATES: similar to AA sequence:RefSeq:WP_017359119.1;product=HAMP domain-containing histidine kinase;protein_id=PRJNA547679:FJP00_06205;transl_table=11;translation=length.449
FJP00_06210	scaffold2	788469	CDS	372517	373206	+	FJP00_06210;Note=Derived by automated computational analysis using gene prediction method: Protein Homology.;codon_start=1;inference=COORDINATES: similar to AA sequence:RefSeq:WP_008346172.1;product=peptidase;protein_id=PRJNA547679:FJP00_06210;transl_table=11;translation=length.229
FJP00_06215	scaffold2	788469	CDS	373300	373818	+	FJP00_06215;Note=Derived by automated computational analysis using gene prediction method: Protein Homology.;codon_start=1;inference=COORDINATES: similar to AA sequence:RefSeq:WP_019743442.1;product=peptidase;protein_id=PRJNA547679:FJP00_06215;transl_table=11;translation=length.172
FJP00_06220	scaffold2	788469	CDS	374067	374261	-	FJP00_06220;Note=Derived by automated computational analysis using gene prediction method: Protein Homology.;codon_start=1;inference=COORDINATES: similar to AA sequence:RefSeq:WP_019743441.1;product=hypothetical protein;protein_id=PRJNA547679:FJP00_06220;transl_table=11;translation=length.64
FJP00_06225	scaffold2	788469	CDS	374542	375900	+	FJP00_06225;product=magnesium transporter;protein_id=PRJNA547679:FJP00_06225;transl_table=11;translation=length.452
FJP00_06230	scaffold2	788469	CDS	376191	376589	+	FJP00_06230;Note=Derived by automated computational analysis using gene prediction method: Protein Homology.;codon_start=1;inference=COORDINATES: similar to AA sequence:RefSeq:WP_017367106.1;product=hypothetical protein;protein_id=PRJNA547679:FJP00_06230;transl_table=11;translation=length.132
FJP00_06235	scaffold2	788469	CDS	376624	376953	-	FJP00_06235;Note=Derived by automated computational analysis using gene prediction method: Protein Homology.;codon_start=1;inference=COORDINATES: similar to AA sequence:RefSeq:NP_389214.1;product=MerR family transcriptional regulator;protein_id=PRJNA547679:FJP00_06235;transl_table=11;translation=length.109
FJP00_06240	scaffold2	788469	CDS	377339	377503	+	FJP00_06240;Note=Derived by automated computational analysis using gene prediction method: Protein Homology.;codon_start=1;inference=COORDINATES: similar to AA sequence:RefSeq:WP_008346148.1;product=stress protein;protein_id=PRJNA547679:FJP00_06240;transl_table=11;translation=length.54
FJP00_06245	scaffold2	788469	CDS	377860	378324	+	FJP00_06245;Note=Derived by automated computational analysis using gene prediction method: Protein Homology.;codon_start=1;inference=COORDINATES: similar to AA sequence:RefSeq:NP_389217.1;product=MarR family transcriptional regulator;protein_id=PRJNA547679:FJP00_06245;transl_table=11;translation=length.154
FJP00_06250	scaffold2	788469	CDS	378559	380979	-	FJP00_06250;Note=Derived by automated computational analysis using gene prediction method: Protein Homology.;codon_start=1;inference=COORDINATES: similar to AA sequence:RefSeq:WP_017359113.1;product=EAL domain-containing protein;protein_id=PRJNA547679:FJP00_06250;transl_table=11;translation=length.806
[truncated: 2,667 more rows]

## Sheet: Table S3
Table S3. Annotation of PJRB2 genome using the NCBI PGAP pipeline
Locus ID	Scaffold ID	Scaffold size (bp)	Feature type	Start	End	Strand	Annotations
[truncated: 3,909 more rows]

## Sheet: Table S4
Table S4. Annotation of PJRB3 genome using the NCBI PGAP pipeline
[truncated: 4,080 more rows]

[truncated: 11 more sheets: Table S5, Table S6, Table S7, Table S8, Table S9, Table S10, Table S11, Table S12, Table S13, Table S14, Table S15]
